# Supplementary material for: Association between adiposity and facial aging: results from a Mendelian randomization study
Source: Eur J Med Res. 2023 Sep 15;28:350. doi: 10.1186/s40001-023-01236-x (PMC10503104; doi:10.1186/s40001-023-01236-x)
Supplement: Supplementary file 3 — Additional file 3: The original data of Leave-one-out analysis and Forest plots. [file 40001_2023_1236_MOESM3_ESM.zip]

Archive with 13 entries (12 files):
- Supplemental file 3R/
- Supplemental file 3R/Forest plot-BMI with facial ageing(Fig3-B).xlsx
- __MACOSX/Supplemental file 3R/._Forest plot-BMI with facial ageing(Fig3-B).xlsx
- Supplemental file 3R/LeaveOneOut-WC with facial ageing(Fig2-D).xlsx
- __MACOSX/Supplemental file 3R/._LeaveOneOut-WC with facial ageing(Fig2-D).xlsx
- Supplemental file 3R/ForestPlot-BF% with facial ageing(Fig3-C).xlsx
- __MACOSX/Supplemental file 3R/._ForestPlot-BF% with facial ageing(Fig3-C).xlsx
- Supplemental file 3R/LeaveOneOut-BF% with facial ageing(Fig2-C).xlsx
- __MACOSX/Supplemental file 3R/._LeaveOneOut-BF% with facial ageing(Fig2-C).xlsx
- Supplemental file 3R/ForestPlot-WC with facial ageing(Fig3-D).xlsx
- __MACOSX/Supplemental file 3R/._ForestPlot-WC with facial ageing(Fig3-D).xlsx
- Supplemental file 3R/LeaveOneOut-BMI with facial ageing(Fig2-B).xlsx
- __MACOSX/Supplemental file 3R/._LeaveOneOut-BMI with facial ageing(Fig2-B).xlsx
