# Supplementary material for: Association between adiposity and facial aging: results from a Mendelian randomization study
Source: Eur J Med Res. 2023 Sep 15;28:350. doi: 10.1186/s40001-023-01236-x (PMC10503104; doi:10.1186/s40001-023-01236-x)
Supplement: Supplementary file 3 — Additional file 3: The original data of Leave-one-out analysis and Forest plots. [file 40001_2023_1236_MOESM3_ESM.zip › Supplemental file 3R/LeaveOneOut-WC with facial ageing(Fig2-D).xlsx]

## Sheet: Sheet1
	exposure	outcome	id.exposure	id.outcome	samplesize	SNP	b	se	p
1	Waist circumference || id:ukb-b-9405	Facial ageing || id:ukb-b-2148	ukb-b-9405	ukb-b-2148	423999	rs1013402	0.0695793	0.00696727	1.74473e-23
2	Waist circumference || id:ukb-b-9405	Facial ageing || id:ukb-b-2148	ukb-b-9405	ukb-b-2148	423999	rs10150482	0.069753	0.00695228	1.0904e-23
3	Waist circumference || id:ukb-b-9405	Facial ageing || id:ukb-b-2148	ukb-b-9405	ukb-b-2148	423999	rs10184230	0.0695259	0.0069454	1.37259e-23
4	Waist circumference || id:ukb-b-9405	Facial ageing || id:ukb-b-2148	ukb-b-9405	ukb-b-2148	423999	rs10185199	0.0700833	0.00688939	2.62699e-24
5	Waist circumference || id:ukb-b-9405	Facial ageing || id:ukb-b-2148	ukb-b-9405	ukb-b-2148	423999	rs1019240	0.0693088	0.00694471	1.86304e-23
6	Waist circumference || id:ukb-b-9405	Facial ageing || id:ukb-b-2148	ukb-b-9405	ukb-b-2148	423999	rs10236214	0.069056	0.00693661	2.39125e-23
7	Waist circumference || id:ukb-b-9405	Facial ageing || id:ukb-b-2148	ukb-b-9405	ukb-b-2148	423999	rs10248298	0.0697682	0.00693895	8.7698e-24
8	Waist circumference || id:ukb-b-9405	Facial ageing || id:ukb-b-2148	ukb-b-9405	ukb-b-2148	423999	rs1025065	0.0689958	0.00691669	1.95567e-23
9	Waist circumference || id:ukb-b-9405	Facial ageing || id:ukb-b-2148	ukb-b-9405	ukb-b-2148	423999	rs10257197	0.0691774	0.00693834	2.05573e-23
10	Waist circumference || id:ukb-b-9405	Facial ageing || id:ukb-b-2148	ukb-b-9405	ukb-b-2148	423999	rs10269774	0.0696685	0.00694023	1.03384e-23
11	Waist circumference || id:ukb-b-9405	Facial ageing || id:ukb-b-2148	ukb-b-9405	ukb-b-2148	423999	rs1037702	0.0695941	0.00694099	1.16546e-23
12	Waist circumference || id:ukb-b-9405	Facial ageing || id:ukb-b-2148	ukb-b-9405	ukb-b-2148	423999	rs10423928	0.0688813	0.00695279	3.88108e-23
13	Waist circumference || id:ukb-b-9405	Facial ageing || id:ukb-b-2148	ukb-b-9405	ukb-b-2148	423999	rs10471636	0.0691731	0.00693436	1.95312e-23
14	Waist circumference || id:ukb-b-9405	Facial ageing || id:ukb-b-2148	ukb-b-9405	ukb-b-2148	423999	rs10490869	0.0695341	0.00694762	1.4009e-23
15	Waist circumference || id:ukb-b-9405	Facial ageing || id:ukb-b-2148	ukb-b-9405	ukb-b-2148	423999	rs10499014	0.0687455	0.00689871	2.16932e-23
16	Waist circumference || id:ukb-b-9405	Facial ageing || id:ukb-b-2148	ukb-b-9405	ukb-b-2148	423999	rs10505836	0.069348	0.0069438	1.73671e-23
17	Waist circumference || id:ukb-b-9405	Facial ageing || id:ukb-b-2148	ukb-b-9405	ukb-b-2148	423999	rs1051613	0.0698238	0.00692431	6.51119e-24
18	Waist circumference || id:ukb-b-9405	Facial ageing || id:ukb-b-2148	ukb-b-9405	ukb-b-2148	423999	rs1056441	0.069452	0.00694647	1.55222e-23
19	Waist circumference || id:ukb-b-9405	Facial ageing || id:ukb-b-2148	ukb-b-9405	ukb-b-2148	423999	rs10732335	0.0695104	0.00694995	1.50003e-23
20	Waist circumference || id:ukb-b-9405	Facial ageing || id:ukb-b-2148	ukb-b-9405	ukb-b-2148	423999	rs10757898	0.0692753	0.00694029	1.83448e-23
21	Waist circumference || id:ukb-b-9405	Facial ageing || id:ukb-b-2148	ukb-b-9405	ukb-b-2148	423999	rs1078455	0.0692792	0.0069412	1.84842e-23
22	Waist circumference || id:ukb-b-9405	Facial ageing || id:ukb-b-2148	ukb-b-9405	ukb-b-2148	423999	rs10787738	0.0696674	0.00694416	1.09684e-23
23	Waist circumference || id:ukb-b-9405	Facial ageing || id:ukb-b-2148	ukb-b-9405	ukb-b-2148	423999	rs10795418	0.0693461	0.00694569	1.79007e-23
24	Waist circumference || id:ukb-b-9405	Facial ageing || id:ukb-b-2148	ukb-b-9405	ukb-b-2148	423999	rs10803762	0.0698507	0.00692757	6.56914e-24
25	Waist circumference || id:ukb-b-9405	Facial ageing || id:ukb-b-2148	ukb-b-9405	ukb-b-2148	423999	rs10824211	0.0694585	0.00694471	1.4988e-23
26	Waist circumference || id:ukb-b-9405	Facial ageing || id:ukb-b-2148	ukb-b-9405	ukb-b-2148	423999	rs10827380	0.069444	0.00694515	1.54062e-23
27	Waist circumference || id:ukb-b-9405	Facial ageing || id:ukb-b-2148	ukb-b-9405	ukb-b-2148	423999	rs10835676	0.0690609	0.0069273	2.07535e-23
28	Waist circumference || id:ukb-b-9405	Facial ageing || id:ukb-b-2148	ukb-b-9405	ukb-b-2148	423999	rs10938398	0.0692878	0.00696361	2.5224e-23
29	Waist circumference || id:ukb-b-9405	Facial ageing || id:ukb-b-2148	ukb-b-9405	ukb-b-2148	423999	rs10947793	0.0688963	0.00692019	2.37803e-23
30	Waist circumference || id:ukb-b-9405	Facial ageing || id:ukb-b-2148	ukb-b-9405	ukb-b-2148	423999	rs10957087	0.0696654	0.00693816	1.00738e-23
31	Waist circumference || id:ukb-b-9405	Facial ageing || id:ukb-b-2148	ukb-b-9405	ukb-b-2148	423999	rs10992854	0.0694188	0.00694472	1.58841e-23
32	Waist circumference || id:ukb-b-9405	Facial ageing || id:ukb-b-2148	ukb-b-9405	ukb-b-2148	423999	rs11012732	0.0710471	0.00685196	3.43531e-25
33	Waist circumference || id:ukb-b-9405	Facial ageing || id:ukb-b-2148	ukb-b-9405	ukb-b-2148	423999	rs11058233	0.0699991	0.00692728	5.25817e-24
34	Waist circumference || id:ukb-b-9405	Facial ageing || id:ukb-b-2148	ukb-b-9405	ukb-b-2148	423999	rs1108548	0.0692046	0.00693886	1.99117e-23
35	Waist circumference || id:ukb-b-9405	Facial ageing || id:ukb-b-2148	ukb-b-9405	ukb-b-2148	423999	rs11099020	0.0697339	0.00693536	8.74713e-24
36	Waist circumference || id:ukb-b-9405	Facial ageing || id:ukb-b-2148	ukb-b-9405	ukb-b-2148	423999	rs1111817	0.0695405	0.00694309	1.29932e-23
37	Waist circumference || id:ukb-b-9405	Facial ageing || id:ukb-b-2148	ukb-b-9405	ukb-b-2148	423999	rs111258054	0.0689144	0.00692171	2.36771e-23
38	Waist circumference || id:ukb-b-9405	Facial ageing || id:ukb-b-2148	ukb-b-9405	ukb-b-2148	423999	rs11150745	0.0695075	0.0069505	1.51857e-23
39	Waist circumference || id:ukb-b-9405	Facial ageing || id:ukb-b-2148	ukb-b-9405	ukb-b-2148	423999	rs11160600	0.0698116	0.00692768	6.96809e-24
40	Waist circumference || id:ukb-b-9405	Facial ageing || id:ukb-b-2148	ukb-b-9405	ukb-b-2148	423999	rs11162968	0.0697694	0.00693471	8.2241e-24
41	Waist circumference || id:ukb-b-9405	Facial ageing || id:ukb-b-2148	ukb-b-9405	ukb-b-2148	423999	rs11165493	0.0693166	0.00694242	1.78184e-23
42	Waist circumference || id:ukb-b-9405	Facial ageing || id:ukb-b-2148	ukb-b-9405	ukb-b-2148	423999	rs1117619	0.0694972	0.00694443	1.41117e-23
43	Waist circumference || id:ukb-b-9405	Facial ageing || id:ukb-b-2148	ukb-b-9405	ukb-b-2148	423999	rs11196657	0.0694331	0.00694492	1.56015e-23
44	Waist circumference || id:ukb-b-9405	Facial ageing || id:ukb-b-2148	ukb-b-9405	ukb-b-2148	423999	rs11215381	0.069445	0.00694558	1.54821e-23
45	Waist circumference || id:ukb-b-9405	Facial ageing || id:ukb-b-2148	ukb-b-9405	ukb-b-2148	423999	rs11218510	0.0697492	0.00693584	8.61429e-24
46	Waist circumference || id:ukb-b-9405	Facial ageing || id:ukb-b-2148	ukb-b-9405	ukb-b-2148	423999	rs11223204	0.0695207	0.00694614	1.39806e-23
47	Waist circumference || id:ukb-b-9405	Facial ageing || id:ukb-b-2148	ukb-b-9405	ukb-b-2148	423999	rs113132247	0.0691881	0.00693822	2.0207e-23
48	Waist circumference || id:ukb-b-9405	Facial ageing || id:ukb-b-2148	ukb-b-9405	ukb-b-2148	423999	rs113866544	0.0692649	0.00694951	2.12803e-23
49	Waist circumference || id:ukb-b-9405	Facial ageing || id:ukb-b-2148	ukb-b-9405	ukb-b-2148	423999	rs114964326	0.0699033	0.00691591	5.11217e-24
50	Waist circumference || id:ukb-b-9405	Facial ageing || id:ukb-b-2148	ukb-b-9405	ukb-b-2148	423999	rs115056380	0.0697398	0.00693298	8.37267e-24
51	Waist circumference || id:ukb-b-9405	Facial ageing || id:ukb-b-2148	ukb-b-9405	ukb-b-2148	423999	rs11603984	0.069545	0.00694506	1.32841e-23
52	Waist circumference || id:ukb-b-9405	Facial ageing || id:ukb-b-2148	ukb-b-9405	ukb-b-2148	423999	rs11614326	0.0699424	0.00691163	4.52627e-24
53	Waist circumference || id:ukb-b-9405	Facial ageing || id:ukb-b-2148	ukb-b-9405	ukb-b-2148	423999	rs11636611	0.0693481	0.00694404	1.74286e-23
54	Waist circumference || id:ukb-b-9405	Facial ageing || id:ukb-b-2148	ukb-b-9405	ukb-b-2148	423999	rs11639596	0.0693902	0.00694421	1.64324e-23
55	Waist circumference || id:ukb-b-9405	Facial ageing || id:ukb-b-2148	ukb-b-9405	ukb-b-2148	423999	rs11653367	0.0697896	0.00694154	8.82845e-24
56	Waist circumference || id:ukb-b-9405	Facial ageing || id:ukb-b-2148	ukb-b-9405	ukb-b-2148	423999	rs11675464	0.0692655	0.0069423	1.91584e-23
57	Waist circumference || id:ukb-b-9405	Facial ageing || id:ukb-b-2148	ukb-b-9405	ukb-b-2148	423999	rs11704728	0.0695635	0.00694315	1.2575e-23
58	Waist circumference || id:ukb-b-9405	Facial ageing || id:ukb-b-2148	ukb-b-9405	ukb-b-2148	423999	rs11757278	0.0693976	0.00694613	1.67168e-23
59	Waist circumference || id:ukb-b-9405	Facial ageing || id:ukb-b-2148	ukb-b-9405	ukb-b-2148	423999	rs11767811	0.0693373	0.00694501	1.79542e-23
60	Waist circumference || id:ukb-b-9405	Facial ageing || id:ukb-b-2148	ukb-b-9405	ukb-b-2148	423999	rs11773362	0.0696003	0.00694081	1.15187e-23
61	Waist circumference || id:ukb-b-9405	Facial ageing || id:ukb-b-2148	ukb-b-9405	ukb-b-2148	423999	rs11787216	0.0701593	0.00688706	2.26375e-24
62	Waist circumference || id:ukb-b-9405	Facial ageing || id:ukb-b-2148	ukb-b-9405	ukb-b-2148	423999	rs1182199	0.0691891	0.00694162	2.11948e-23
63	Waist circumference || id:ukb-b-9405	Facial ageing || id:ukb-b-2148	ukb-b-9405	ukb-b-2148	423999	rs11824092	0.0694308	0.00694653	1.60218e-23
64	Waist circumference || id:ukb-b-9405	Facial ageing || id:ukb-b-2148	ukb-b-9405	ukb-b-2148	423999	rs1183668	0.0697479	0.00693682	8.75625e-24
65	Waist circumference || id:ukb-b-9405	Facial ageing || id:ukb-b-2148	ukb-b-9405	ukb-b-2148	423999	rs11842871	0.0688953	0.00691372	2.16854e-23
66	Waist circumference || id:ukb-b-9405	Facial ageing || id:ukb-b-2148	ukb-b-9405	ukb-b-2148	423999	rs1188209	0.0690873	0.00692796	2.01627e-23
67	Waist circumference || id:ukb-b-9405	Facial ageing || id:ukb-b-2148	ukb-b-9405	ukb-b-2148	423999	rs11898037	0.0694294	0.0069445	1.55884e-23
68	Waist circumference || id:ukb-b-9405	Facial ageing || id:ukb-b-2148	ukb-b-9405	ukb-b-2148	423999	rs1191600	0.0691176	0.00693223	2.05237e-23
69	Waist circumference || id:ukb-b-9405	Facial ageing || id:ukb-b-2148	ukb-b-9405	ukb-b-2148	423999	rs12001437	0.0695767	0.00694274	1.22609e-23
70	Waist circumference || id:ukb-b-9405	Facial ageing || id:ukb-b-2148	ukb-b-9405	ukb-b-2148	423999	rs12042959	0.0692571	0.00694057	1.89144e-23
71	Waist circumference || id:ukb-b-9405	Facial ageing || id:ukb-b-2148	ukb-b-9405	ukb-b-2148	423999	rs12072739	0.0704313	0.00687662	1.28367e-24
72	Waist circumference || id:ukb-b-9405	Facial ageing || id:ukb-b-2148	ukb-b-9405	ukb-b-2148	423999	rs12103006	0.0689754	0.00692793	2.37081e-23
73	Waist circumference || id:ukb-b-9405	Facial ageing || id:ukb-b-2148	ukb-b-9405	ukb-b-2148	423999	rs12107172	0.0694007	0.00694492	1.63526e-23
74	Waist circumference || id:ukb-b-9405	Facial ageing || id:ukb-b-2148	ukb-b-9405	ukb-b-2148	423999	rs12140153	0.068761	0.00692405	3.05944e-23
75	Waist circumference || id:ukb-b-9405	Facial ageing || id:ukb-b-2148	ukb-b-9405	ukb-b-2148	423999	rs1218824	0.0692881	0.0069441	1.90311e-23
76	Waist circumference || id:ukb-b-9405	Facial ageing || id:ukb-b-2148	ukb-b-9405	ukb-b-2148	423999	rs12225345	0.0702239	0.00687564	1.7267e-24
77	Waist circumference || id:ukb-b-9405	Facial ageing || id:ukb-b-2148	ukb-b-9405	ukb-b-2148	423999	rs12245654	0.069716	0.00693937	9.5238e-24
78	Waist circumference || id:ukb-b-9405	Facial ageing || id:ukb-b-2148	ukb-b-9405	ukb-b-2148	423999	rs12273545	0.0697243	0.00693456	8.76601e-24
79	Waist circumference || id:ukb-b-9405	Facial ageing || id:ukb-b-2148	ukb-b-9405	ukb-b-2148	423999	rs12287076	0.0672709	0.00678351	3.51766e-23
80	Waist circumference || id:ukb-b-9405	Facial ageing || id:ukb-b-2148	ukb-b-9405	ukb-b-2148	423999	rs1229984	0.0692849	0.00694095	1.8265e-23
81	Waist circumference || id:ukb-b-9405	Facial ageing || id:ukb-b-2148	ukb-b-9405	ukb-b-2148	423999	rs12375196	0.0695448	0.00694706	1.36815e-23
82	Waist circumference || id:ukb-b-9405	Facial ageing || id:ukb-b-2148	ukb-b-9405	ukb-b-2148	423999	rs12462975	0.0690417	0.00694508	2.75774e-23
83	Waist circumference || id:ukb-b-9405	Facial ageing || id:ukb-b-2148	ukb-b-9405	ukb-b-2148	423999	rs12463617	0.0698191	0.00699321	1.79378e-23
84	Waist circumference || id:ukb-b-9405	Facial ageing || id:ukb-b-2148	ukb-b-9405	ukb-b-2148	423999	rs12478299	0.0694458	0.00694436	1.51894e-23
85	Waist circumference || id:ukb-b-9405	Facial ageing || id:ukb-b-2148	ukb-b-9405	ukb-b-2148	423999	rs12549000	0.0695213	0.00694354	1.34482e-23
86	Waist circumference || id:ukb-b-9405	Facial ageing || id:ukb-b-2148	ukb-b-9405	ukb-b-2148	423999	rs12877270	0.0689655	0.0069233	2.24959e-23
87	Waist circumference || id:ukb-b-9405	Facial ageing || id:ukb-b-2148	ukb-b-9405	ukb-b-2148	423999	rs12880641	0.069753	0.00694058	9.18465e-24
88	Waist circumference || id:ukb-b-9405	Facial ageing || id:ukb-b-2148	ukb-b-9405	ukb-b-2148	423999	rs12926311	0.0692731	0.00694374	1.93469e-23
89	Waist circumference || id:ukb-b-9405	Facial ageing || id:ukb-b-2148	ukb-b-9405	ukb-b-2148	423999	rs1296328	0.0694657	0.00694792	1.55438e-23
90	Waist circumference || id:ukb-b-9405	Facial ageing || id:ukb-b-2148	ukb-b-9405	ukb-b-2148	423999	rs12983532	0.0693027	0.00694612	1.91853e-23
91	Waist circumference || id:ukb-b-9405	Facial ageing || id:ukb-b-2148	ukb-b-9405	ukb-b-2148	423999	rs13033310	0.0695589	0.00694368	1.27573e-23
92	Waist circumference || id:ukb-b-9405	Facial ageing || id:ukb-b-2148	ukb-b-9405	ukb-b-2148	423999	rs13047416	0.0697071	0.00694333	1.02249e-23
93	Waist circumference || id:ukb-b-9405	Facial ageing || id:ukb-b-2148	ukb-b-9405	ukb-b-2148	423999	rs13163306	0.0695587	0.00694232	1.25114e-23
94	Waist circumference || id:ukb-b-9405	Facial ageing || id:ukb-b-2148	ukb-b-9405	ukb-b-2148	423999	rs13182474	0.0694497	0.00694531	1.53165e-23
95	Waist circumference || id:ukb-b-9405	Facial ageing || id:ukb-b-2148	ukb-b-9405	ukb-b-2148	423999	rs1320903	0.0698325	0.00694427	8.63167e-24
96	Waist circumference || id:ukb-b-9405	Facial ageing || id:ukb-b-2148	ukb-b-9405	ukb-b-2148	423999	rs1321521	0.0697781	0.00694022	8.80665e-24
97	Waist circumference || id:ukb-b-9405	Facial ageing || id:ukb-b-2148	ukb-b-9405	ukb-b-2148	423999	rs1327259	0.0692864	0.00694315	1.88169e-23
98	Waist circumference || id:ukb-b-9405	Facial ageing || id:ukb-b-2148	ukb-b-9405	ukb-b-2148	423999	rs13288841	0.0698018	0.00695023	9.85375e-24
99	Waist circumference || id:ukb-b-9405	Facial ageing || id:ukb-b-2148	ukb-b-9405	ukb-b-2148	423999	rs13322435	0.068493	0.00690939	3.65393e-23
100	Waist circumference || id:ukb-b-9405	Facial ageing || id:ukb-b-2148	ukb-b-9405	ukb-b-2148	423999	rs13333747	0.0702289	0.00692777	3.77348e-24
101	Waist circumference || id:ukb-b-9405	Facial ageing || id:ukb-b-2148	ukb-b-9405	ukb-b-2148	423999	rs1336486	0.0694231	0.00694623	1.61317e-23
102	Waist circumference || id:ukb-b-9405	Facial ageing || id:ukb-b-2148	ukb-b-9405	ukb-b-2148	423999	rs13410783	0.0696552	0.0069455	1.13862e-23
103	Waist circumference || id:ukb-b-9405	Facial ageing || id:ukb-b-2148	ukb-b-9405	ukb-b-2148	423999	rs13420048	0.0696738	0.00694331	1.0732e-23
104	Waist circumference || id:ukb-b-9405	Facial ageing || id:ukb-b-2148	ukb-b-9405	ukb-b-2148	423999	rs13427822	0.0692963	0.00694532	1.91399e-23
105	Waist circumference || id:ukb-b-9405	Facial ageing || id:ukb-b-2148	ukb-b-9405	ukb-b-2148	423999	rs1346841	0.0693839	0.00694429	1.66041e-23
106	Waist circumference || id:ukb-b-9405	Facial ageing || id:ukb-b-2148	ukb-b-9405	ukb-b-2148	423999	rs1357079	0.0696287	0.00694167	1.11905e-23
107	Waist circumference || id:ukb-b-9405	Facial ageing || id:ukb-b-2148	ukb-b-9405	ukb-b-2148	423999	rs1360201	0.0694141	0.00694401	1.58268e-23
108	Waist circumference || id:ukb-b-9405	Facial ageing || id:ukb-b-2148	ukb-b-9405	ukb-b-2148	423999	rs1411432	0.068846	0.00691102	2.24022e-23
Showing 1 to 10 of 363 entries, 9 total columns
318	Body mass index (BMI) || id:ukb-b-19953	Facial ageing || id:ukb-b-2148	ukb-b-19953	ukb-b-2148	423999	rs6682438	0.0459165	0.00553918	1.13814e-16
319	Body mass index (BMI) || id:ukb-b-19953	Facial ageing || id:ukb-b-2148	ukb-b-19953	ukb-b-2148	423999	rs6705567	0.0460873	0.00553397	8.21712e-17
320	Body mass index (BMI) || id:ukb-b-19953	Facial ageing || id:ukb-b-2148	ukb-b-19953	ukb-b-2148	423999	rs6707827	0.0458977	0.0055385	1.16114e-16
321	Body mass index (BMI) || id:ukb-b-19953	Facial ageing || id:ukb-b-2148	ukb-b-19953	ukb-b-2148	423999	rs6710091	0.0458027	0.00553935	1.35533e-16
322	Body mass index (BMI) || id:ukb-b-19953	Facial ageing || id:ukb-b-2148	ukb-b-19953	ukb-b-2148	423999	rs6713781	0.0464043	0.00549836	3.1823e-17
323	Body mass index (BMI) || id:ukb-b-19953	Facial ageing || id:ukb-b-2148	ukb-b-19953	ukb-b-2148	423999	rs6725931	0.0460326	0.00553634	9.20451e-17
324	Body mass index (BMI) || id:ukb-b-19953	Facial ageing || id:ukb-b-2148	ukb-b-19953	ukb-b-2148	423999	rs6744646	0.0460174	0.00558097	1.64587e-16
325	Body mass index (BMI) || id:ukb-b-19953	Facial ageing || id:ukb-b-2148	ukb-b-19953	ukb-b-2148	423999	rs6752979	0.0460175	0.00553411	9.15602e-17
326	Body mass index (BMI) || id:ukb-b-19953	Facial ageing || id:ukb-b-2148	ukb-b-19953	ukb-b-2148	423999	rs67609008	0.0464738	0.00550294	3.03339e-17
327	Body mass index (BMI) || id:ukb-b-19953	Facial ageing || id:ukb-b-2148	ukb-b-19953	ukb-b-2148	423999	rs6769617	0.0457253	0.00553899	1.517e-16
328	Body mass index (BMI) || id:ukb-b-19953	Facial ageing || id:ukb-b-2148	ukb-b-19953	ukb-b-2148	423999	rs6774894	0.0456783	0.00553726	1.59372e-16
329	Body mass index (BMI) || id:ukb-b-19953	Facial ageing || id:ukb-b-2148	ukb-b-19953	ukb-b-2148	423999	rs6777784	0.0459024	0.00553873	1.15614e-16
330	Body mass index (BMI) || id:ukb-b-19953	Facial ageing || id:ukb-b-2148	ukb-b-19953	ukb-b-2148	423999	rs6831088	0.045711	0.00553677	1.5076e-16
331	Body mass index (BMI) || id:ukb-b-19953	Facial ageing || id:ukb-b-2148	ukb-b-19953	ukb-b-2148	423999	rs6843852	0.0457671	0.00554016	1.445e-16
332	Body mass index (BMI) || id:ukb-b-19953	Facial ageing || id:ukb-b-2148	ukb-b-19953	ukb-b-2148	423999	rs6909685	0.0453026	0.00550734	1.93792e-16
333	Body mass index (BMI) || id:ukb-b-19953	Facial ageing || id:ukb-b-2148	ukb-b-19953	ukb-b-2148	423999	rs6922607	0.0459928	0.00553557	9.68448e-17
334	Body mass index (BMI) || id:ukb-b-19953	Facial ageing || id:ukb-b-2148	ukb-b-19953	ukb-b-2148	423999	rs6938973	0.0460788	0.00554014	9.002e-17
335	Body mass index (BMI) || id:ukb-b-19953	Facial ageing || id:ukb-b-2148	ukb-b-19953	ukb-b-2148	423999	rs6950388	0.0462291	0.00551778	5.37458e-17
336	Body mass index (BMI) || id:ukb-b-19953	Facial ageing || id:ukb-b-2148	ukb-b-19953	ukb-b-2148	423999	rs6962980	0.0456052	0.00553818	1.80036e-16
337	Body mass index (BMI) || id:ukb-b-19953	Facial ageing || id:ukb-b-2148	ukb-b-19953	ukb-b-2148	423999	rs698147	0.0459212	0.00553941	1.13346e-16
338	Body mass index (BMI) || id:ukb-b-19953	Facial ageing || id:ukb-b-2148	ukb-b-19953	ukb-b-2148	423999	rs7024334	0.0461767	0.00551941	5.94857e-17
339	Body mass index (BMI) || id:ukb-b-19953	Facial ageing || id:ukb-b-2148	ukb-b-19953	ukb-b-2148	423999	rs7027304	0.0457028	0.00553923	1.57391e-16
340	Body mass index (BMI) || id:ukb-b-19953	Facial ageing || id:ukb-b-2148	ukb-b-19953	ukb-b-2148	423999	rs7034554	0.0458393	0.00554036	1.29864e-16
341	Body mass index (BMI) || id:ukb-b-19953	Facial ageing || id:ukb-b-2148	ukb-b-19953	ukb-b-2148	423999	rs7038943	0.0456283	0.00553559	1.68356e-16
342	Body mass index (BMI) || id:ukb-b-19953	Facial ageing || id:ukb-b-2148	ukb-b-19953	ukb-b-2148	423999	rs704061	0.0458323	0.00554175	1.33556e-16
343	Body mass index (BMI) || id:ukb-b-19953	Facial ageing || id:ukb-b-2148	ukb-b-19953	ukb-b-2148	423999	rs705158	0.0459783	0.00553822	1.02378e-16
344	Body mass index (BMI) || id:ukb-b-19953	Facial ageing || id:ukb-b-2148	ukb-b-19953	ukb-b-2148	423999	rs7070670	0.045808	0.00553962	1.3491e-16
345	Body mass index (BMI) || id:ukb-b-19953	Facial ageing || id:ukb-b-2148	ukb-b-19953	ukb-b-2148	423999	rs7081254	0.0458369	0.0055397	1.29266e-16
346	Body mass index (BMI) || id:ukb-b-19953	Facial ageing || id:ukb-b-2148	ukb-b-19953	ukb-b-2148	423999	rs7124681	0.0452814	0.00554211	3.07314e-16
347	Body mass index (BMI) || id:ukb-b-19953	Facial ageing || id:ukb-b-2148	ukb-b-19953	ukb-b-2148	423999	rs7132908	0.046425	0.00554841	5.89726e-17
348	Body mass index (BMI) || id:ukb-b-19953	Facial ageing || id:ukb-b-2148	ukb-b-19953	ukb-b-2148	423999	rs71495038	0.0456594	0.00553891	1.67399e-16
349	Body mass index (BMI) || id:ukb-b-19953	Facial ageing || id:ukb-b-2148	ukb-b-19953	ukb-b-2148	423999	rs7201895	0.0456851	0.00553913	1.61458e-16
350	Body mass index (BMI) || id:ukb-b-19953	Facial ageing || id:ukb-b-2148	ukb-b-19953	ukb-b-2148	423999	rs7206608	0.045776	0.00553996	1.4219e-16
351	Body mass index (BMI) || id:ukb-b-19953	Facial ageing || id:ukb-b-2148	ukb-b-19953	ukb-b-2148	423999	rs7218014	0.0460536	0.00553724	9.01712e-17
352	Body mass index (BMI) || id:ukb-b-19953	Facial ageing || id:ukb-b-2148	ukb-b-19953	ukb-b-2148	423999	rs7232171	0.0458873	0.00553965	1.19674e-16
353	Body mass index (BMI) || id:ukb-b-19953	Facial ageing || id:ukb-b-2148	ukb-b-19953	ukb-b-2148	423999	rs723672	0.0460896	0.00552698	7.49048e-17
354	Body mass index (BMI) || id:ukb-b-19953	Facial ageing || id:ukb-b-2148	ukb-b-19953	ukb-b-2148	423999	rs7250833	0.0462914	0.00550835	4.32069e-17
355	Body mass index (BMI) || id:ukb-b-19953	Facial ageing || id:ukb-b-2148	ukb-b-19953	ukb-b-2148	423999	rs7259070	0.045329	0.00553536	2.63419e-16
356	Body mass index (BMI) || id:ukb-b-19953	Facial ageing || id:ukb-b-2148	ukb-b-19953	ukb-b-2148	423999	rs72634826	0.0460811	0.00554085	9.05164e-17
357	Body mass index (BMI) || id:ukb-b-19953	Facial ageing || id:ukb-b-2148	ukb-b-19953	ukb-b-2148	423999	rs72649373	0.0456303	0.00553404	1.6463e-16
358	Body mass index (BMI) || id:ukb-b-19953	Facial ageing || id:ukb-b-2148	ukb-b-19953	ukb-b-2148	423999	rs72673947	0.0458737	0.00554073	1.23847e-16
359	Body mass index (BMI) || id:ukb-b-19953	Facial ageing || id:ukb-b-2148	ukb-b-19953	ukb-b-2148	423999	rs72892910	0.0448359	0.00553216	5.29262e-16
360	Body mass index (BMI) || id:ukb-b-19953	Facial ageing || id:ukb-b-2148	ukb-b-19953	ukb-b-2148	423999	rs72976986	0.0455339	0.00553855	2.01375e-16
361	Body mass index (BMI) || id:ukb-b-19953	Facial ageing || id:ukb-b-2148	ukb-b-19953	ukb-b-2148	423999	rs73026725	0.0457149	0.00554173	1.59439e-16
362	Body mass index (BMI) || id:ukb-b-19953	Facial ageing || id:ukb-b-2148	ukb-b-19953	ukb-b-2148	423999	rs73052033	0.0462274	0.00554419	7.55623e-17
363	Body mass index (BMI) || id:ukb-b-19953	Facial ageing || id:ukb-b-2148	ukb-b-19953	ukb-b-2148	423999	rs7306534	0.0457712	0.00553865	1.40901e-16
364	Body mass index (BMI) || id:ukb-b-19953	Facial ageing || id:ukb-b-2148	ukb-b-19953	ukb-b-2148	423999	rs73124396	0.0457197	0.00553846	1.5198e-16
365	Body mass index (BMI) || id:ukb-b-19953	Facial ageing || id:ukb-b-2148	ukb-b-19953	ukb-b-2148	423999	rs73142879	0.0461144	0.00554346	8.89351e-17
366	Body mass index (BMI) || id:ukb-b-19953	Facial ageing || id:ukb-b-2148	ukb-b-19953	ukb-b-2148	423999	rs73193736	0.0459002	0.00554169	1.20405e-16
367	Body mass index (BMI) || id:ukb-b-19953	Facial ageing || id:ukb-b-2148	ukb-b-19953	ukb-b-2148	423999	rs73213484	0.0459268	0.0055418	1.15813e-16
368	Body mass index (BMI) || id:ukb-b-19953	Facial ageing || id:ukb-b-2148	ukb-b-19953	ukb-b-2148	423999	rs7331420	0.0456989	0.00553822	1.56367e-16
369	Body mass index (BMI) || id:ukb-b-19953	Facial ageing || id:ukb-b-2148	ukb-b-19953	ukb-b-2148	423999	rs7357754	0.0461949	0.00552643	6.33031e-17
370	Body mass index (BMI) || id:ukb-b-19953	Facial ageing || id:ukb-b-2148	ukb-b-19953	ukb-b-2148	423999	rs73601548	0.0460435	0.00553163	8.52678e-17
371	Body mass index (BMI) || id:ukb-b-19953	Facial ageing || id:ukb-b-2148	ukb-b-19953	ukb-b-2148	423999	rs73985439	0.0457119	0.00553834	1.53533e-16
372	Body mass index (BMI) || id:ukb-b-19953	Facial ageing || id:ukb-b-2148	ukb-b-19953	ukb-b-2148	423999	rs7442885	0.0455885	0.00554145	1.92271e-16
373	Body mass index (BMI) || id:ukb-b-19953	Facial ageing || id:ukb-b-2148	ukb-b-19953	ukb-b-2148	423999	rs745249	0.0460366	0.00553895	9.45547e-17
374	Body mass index (BMI) || id:ukb-b-19953	Facial ageing || id:ukb-b-2148	ukb-b-19953	ukb-b-2148	423999	rs74750282	0.0459266	0.00553777	1.10113e-16
375	Body mass index (BMI) || id:ukb-b-19953	Facial ageing || id:ukb-b-2148	ukb-b-19953	ukb-b-2148	423999	rs7498665	0.0454603	0.00554951	2.57408e-16
376	Body mass index (BMI) || id:ukb-b-19953	Facial ageing || id:ukb-b-2148	ukb-b-19953	ukb-b-2148	423999	rs7516554	0.0459242	0.00553847	1.11501e-16
377	Body mass index (BMI) || id:ukb-b-19953	Facial ageing || id:ukb-b-2148	ukb-b-19953	ukb-b-2148	423999	rs7519259	0.0456345	0.00553678	1.69245e-16
378	Body mass index (BMI) || id:ukb-b-19953	Facial ageing || id:ukb-b-2148	ukb-b-19953	ukb-b-2148	423999	rs7539903	0.0458198	0.0055405	1.33985e-16
379	Body mass index (BMI) || id:ukb-b-19953	Facial ageing || id:ukb-b-2148	ukb-b-19953	ukb-b-2148	423999	rs754635	0.0459835	0.00553866	1.02132e-16
380	Body mass index (BMI) || id:ukb-b-19953	Facial ageing || id:ukb-b-2148	ukb-b-19953	ukb-b-2148	423999	rs75499503	0.0459426	0.0055406	1.11377e-16
381	Body mass index (BMI) || id:ukb-b-19953	Facial ageing || id:ukb-b-2148	ukb-b-19953	ukb-b-2148	423999	rs7571496	0.0456896	0.00553892	1.59954e-16
382	Body mass index (BMI) || id:ukb-b-19953	Facial ageing || id:ukb-b-2148	ukb-b-19953	ukb-b-2148	423999	rs76183894	0.0457187	0.00553791	1.51164e-16
383	Body mass index (BMI) || id:ukb-b-19953	Facial ageing || id:ukb-b-2148	ukb-b-19953	ukb-b-2148	423999	rs7619139	0.0460162	0.00553641	9.44525e-17
384	Body mass index (BMI) || id:ukb-b-19953	Facial ageing || id:ukb-b-2148	ukb-b-19953	ukb-b-2148	423999	rs76702514	0.0456886	0.00553831	1.58987e-16
385	Body mass index (BMI) || id:ukb-b-19953	Facial ageing || id:ukb-b-2148	ukb-b-19953	ukb-b-2148	423999	rs7683836	0.0460066	0.00553544	9.46748e-17
386	Body mass index (BMI) || id:ukb-b-19953	Facial ageing || id:ukb-b-2148	ukb-b-19953	ukb-b-2148	423999	rs7707394	0.0456458	0.00554277	1.79272e-16
387	Body mass index (BMI) || id:ukb-b-19953	Facial ageing || id:ukb-b-2148	ukb-b-19953	ukb-b-2148	423999	rs7708584	0.0459498	0.00554143	1.11326e-16
388	Body mass index (BMI) || id:ukb-b-19953	Facial ageing || id:ukb-b-2148	ukb-b-19953	ukb-b-2148	423999	rs7761673	0.045738	0.005538	1.46977e-16
389	Body mass index (BMI) || id:ukb-b-19953	Facial ageing || id:ukb-b-2148	ukb-b-19953	ukb-b-2148	423999	rs7762794	0.0461218	0.00553056	7.46388e-17
390	Body mass index (BMI) || id:ukb-b-19953	Facial ageing || id:ukb-b-2148	ukb-b-19953	ukb-b-2148	423999	rs7774	0.0456669	0.00553798	1.63623e-16
391	Body mass index (BMI) || id:ukb-b-19953	Facial ageing || id:ukb-b-2148	ukb-b-19953	ukb-b-2148	423999	rs7776021	0.0459314	0.00553776	1.09297e-16
392	Body mass index (BMI) || id:ukb-b-19953	Facial ageing || id:ukb-b-2148	ukb-b-19953	ukb-b-2148	423999	rs7802342	0.045768	0.00553876	1.41783e-16
393	Body mass index (BMI) || id:ukb-b-19953	Facial ageing || id:ukb-b-2148	ukb-b-19953	ukb-b-2148	423999	rs7805441	0.0459076	0.00554012	1.16737e-16
394	Body mass index (BMI) || id:ukb-b-19953	Facial ageing || id:ukb-b-2148	ukb-b-19953	ukb-b-2148	423999	rs78086698	0.0462301	0.00551694	5.30779e-17
395	Body mass index (BMI) || id:ukb-b-19953	Facial ageing || id:ukb-b-2148	ukb-b-19953	ukb-b-2148	423999	rs784257	0.0458126	0.00554124	1.36722e-16
396	Body mass index (BMI) || id:ukb-b-19953	Facial ageing || id:ukb-b-2148	ukb-b-19953	ukb-b-2148	423999	rs78605811	0.0457311	0.00554065	1.53515e-16
397	Body mass index (BMI) || id:ukb-b-19953	Facial ageing || id:ukb-b-2148	ukb-b-19953	ukb-b-2148	423999	rs7893571	0.0457119	0.00553896	1.54738e-16
398	Body mass index (BMI) || id:ukb-b-19953	Facial ageing || id:ukb-b-2148	ukb-b-19953	ukb-b-2148	423999	rs7924036	0.0450487	0.00547373	1.87237e-16
399	Body mass index (BMI) || id:ukb-b-19953	Facial ageing || id:ukb-b-2148	ukb-b-19953	ukb-b-2148	423999	rs7925100	0.0455372	0.00553222	1.85236e-16
400	Body mass index (BMI) || id:ukb-b-19953	Facial ageing || id:ukb-b-2148	ukb-b-19953	ukb-b-2148	423999	rs7928320	0.0459962	0.00553476	9.53721e-17
401	Body mass index (BMI) || id:ukb-b-19953	Facial ageing || id:ukb-b-2148	ukb-b-19953	ukb-b-2148	423999	rs7944782	0.0457179	0.00554142	1.58122e-16
402	Body mass index (BMI) || id:ukb-b-19953	Facial ageing || id:ukb-b-2148	ukb-b-19953	ukb-b-2148	423999	rs7947143	0.0454385	0.00552199	1.8933e-16
403	Body mass index (BMI) || id:ukb-b-19953	Facial ageing || id:ukb-b-2148	ukb-b-19953	ukb-b-2148	423999	rs79780963	0.0456588	0.00553622	1.62029e-16
404	Body mass index (BMI) || id:ukb-b-19953	Facial ageing || id:ukb-b-2148	ukb-b-19953	ukb-b-2148	423999	rs7996639	0.0454389	0.00552489	1.9618e-16
405	Body mass index (BMI) || id:ukb-b-19953	Facial ageing || id:ukb-b-2148	ukb-b-19953	ukb-b-2148	423999	rs80135274	0.0459007	0.00553846	1.15527e-16
406	Body mass index (BMI) || id:ukb-b-19953	Facial ageing || id:ukb-b-2148	ukb-b-19953	ukb-b-2148	423999	rs8015400	0.0454825	0.00553964	2.20498e-16
407	Body mass index (BMI) || id:ukb-b-19953	Facial ageing || id:ukb-b-2148	ukb-b-19953	ukb-b-2148	423999	rs8020365	0.045979	0.00554618	1.13043e-16
408	Body mass index (BMI) || id:ukb-b-19953	Facial ageing || id:ukb-b-2148	ukb-b-19953	ukb-b-2148	423999	rs8024137	0.0459914	0.00553496	9.63148e-17
409	Body mass index (BMI) || id:ukb-b-19953	Facial ageing || id:ukb-b-2148	ukb-b-19953	ukb-b-2148	423999	rs8025516	0.0458636	0.00554121	1.26495e-16
410	Body mass index (BMI) || id:ukb-b-19953	Facial ageing || id:ukb-b-2148	ukb-b-19953	ukb-b-2148	423999	rs8076669	0.0464499	0.0054971	2.91592e-17
411	Body mass index (BMI) || id:ukb-b-19953	Facial ageing || id:ukb-b-2148	ukb-b-19953	ukb-b-2148	423999	rs8089514	0.0458979	0.00553961	1.17714e-16
412	Body mass index (BMI) || id:ukb-b-19953	Facial ageing || id:ukb-b-2148	ukb-b-19953	ukb-b-2148	423999	rs8112818	0.0456314	0.00554457	1.8733e-16
413	Body mass index (BMI) || id:ukb-b-19953	Facial ageing || id:ukb-b-2148	ukb-b-19953	ukb-b-2148	423999	rs8132491	0.0460167	0.00553729	9.54437e-17
414	Body mass index (BMI) || id:ukb-b-19953	Facial ageing || id:ukb-b-2148	ukb-b-19953	ukb-b-2148	423999	rs815163	0.0452712	0.00551684	2.28693e-16
415	Body mass index (BMI) || id:ukb-b-19953	Facial ageing || id:ukb-b-2148	ukb-b-19953	ukb-b-2148	423999	rs852042	0.0457301	0.00553772	1.48214e-16
416	Body mass index (BMI) || id:ukb-b-19953	Facial ageing || id:ukb-b-2148	ukb-b-19953	ukb-b-2148	423999	rs862320	0.0449566	0.00551631	3.64647e-16
417	Body mass index (BMI) || id:ukb-b-19953	Facial ageing || id:ukb-b-2148	ukb-b-19953	ukb-b-2148	423999	rs879620	0.0455233	0.00554643	2.25492e-16
418	Body mass index (BMI) || id:ukb-b-19953	Facial ageing || id:ukb-b-2148	ukb-b-19953	ukb-b-2148	423999	rs909001	0.0459579	0.00553765	1.0484e-16
419	Body mass index (BMI) || id:ukb-b-19953	Facial ageing || id:ukb-b-2148	ukb-b-19953	ukb-b-2148	423999	rs909892	0.046053	0.00553331	8.5852e-17
420	Body mass index (BMI) || id:ukb-b-19953	Facial ageing || id:ukb-b-2148	ukb-b-19953	ukb-b-2148	423999	rs923994	0.045645	0.00553454	1.62016e-16
421	Body mass index (BMI) || id:ukb-b-19953	Facial ageing || id:ukb-b-2148	ukb-b-19953	ukb-b-2148	423999	rs9267671	0.0458242	0.00554031	1.32793e-16
422	Body mass index (BMI) || id:ukb-b-19953	Facial ageing || id:ukb-b-2148	ukb-b-19953	ukb-b-2148	423999	rs9291822	0.0455403	0.00553189	1.8362e-16
423	Body mass index (BMI) || id:ukb-b-19953	Facial ageing || id:ukb-b-2148	ukb-b-19953	ukb-b-2148	423999	rs9294260	0.0458119	0.0055418	1.37825e-16
424	Body mass index (BMI) || id:ukb-b-19953	Facial ageing || id:ukb-b-2148	ukb-b-19953	ukb-b-2148	423999	rs9349235	0.0457719	0.00553876	1.40949e-16
425	Body mass index (BMI) || id:ukb-b-19953	Facial ageing || id:ukb-b-2148	ukb-b-19953	ukb-b-2148	423999	rs935166	0.0459576	0.00554157	1.102e-16
426	Body mass index (BMI) || id:ukb-b-19953	Facial ageing || id:ukb-b-2148	ukb-b-19953	ukb-b-2148	423999	rs9463175	0.0461714	0.00551714	5.82424e-17
427	Body mass index (BMI) || id:ukb-b-19953	Facial ageing || id:ukb-b-2148	ukb-b-19953	ukb-b-2148	423999	rs9478496	0.0458633	0.00554082	1.25945e-16
428	Body mass index (BMI) || id:ukb-b-19953	Facial ageing || id:ukb-b-2148	ukb-b-19953	ukb-b-2148	423999	rs9515446	0.0458389	0.00554208	1.32767e-16
429	Body mass index (BMI) || id:ukb-b-19953	Facial ageing || id:ukb-b-2148	ukb-b-19953	ukb-b-2148	423999	rs9522180	0.045888	0.00554098	1.21558e-16
430	Body mass index (BMI) || id:ukb-b-19953	Facial ageing || id:ukb-b-2148	ukb-b-19953	ukb-b-2148	423999	rs9571687	0.0458204	0.00554043	1.33747e-16
431	Body mass index (BMI) || id:ukb-b-19953	Facial ageing || id:ukb-b-2148	ukb-b-19953	ukb-b-2148	423999	rs9638713	0.0458939	0.00553889	1.17359e-16
432	Body mass index (BMI) || id:ukb-b-19953	Facial ageing || id:ukb-b-2148	ukb-b-19953	ukb-b-2148	423999	rs9673839	0.0459418	0.005539	1.09292e-16
433	Body mass index (BMI) || id:ukb-b-19953	Facial ageing || id:ukb-b-2148	ukb-b-19953	ukb-b-2148	423999	rs9674487	0.0460497	0.00553062	8.33862e-17
434	Body mass index (BMI) || id:ukb-b-19953	Facial ageing || id:ukb-b-2148	ukb-b-19953	ukb-b-2148	423999	rs9830592	0.0460727	0.0055367	8.69784e-17
435	Body mass index (BMI) || id:ukb-b-19953	Facial ageing || id:ukb-b-2148	ukb-b-19953	ukb-b-2148	423999	rs9835772	0.0460142	0.00553788	9.65145e-17
436	Body mass index (BMI) || id:ukb-b-19953	Facial ageing || id:ukb-b-2148	ukb-b-19953	ukb-b-2148	423999	rs9839081	0.0458349	0.00553931	1.29022e-16
437	Body mass index (BMI) || id:ukb-b-19953	Facial ageing || id:ukb-b-2148	ukb-b-19953	ukb-b-2148	423999	rs9843653	0.0460838	0.00555683	1.10259e-16
438	Body mass index (BMI) || id:ukb-b-19953	Facial ageing || id:ukb-b-2148	ukb-b-19953	ukb-b-2148	423999	rs9876664	0.0456957	0.00554274	1.66198e-16
439	Body mass index (BMI) || id:ukb-b-19953	Facial ageing || id:ukb-b-2148	ukb-b-19953	ukb-b-2148	423999	rs9888533	0.0457848	0.00553951	1.39545e-16
440	Body mass index (BMI) || id:ukb-b-19953	Facial ageing || id:ukb-b-2148	ukb-b-19953	ukb-b-2148	423999	rs9926784	0.0454718	0.00553654	2.15682e-16
441	Body mass index (BMI) || id:ukb-b-19953	Facial ageing || id:ukb-b-2148	ukb-b-19953	ukb-b-2148	423999	rs9951619	0.0454782	0.00552093	1.75972e-16
442	Body mass index (BMI) || id:ukb-b-19953	Facial ageing || id:ukb-b-2148	ukb-b-19953	ukb-b-2148	423999	All	0.0458317	0.00553005	1.15404e-16
Showing 419 to 442 of 442 entries, 9 total columns
