# Supplementary material for: Association between adiposity and facial aging: results from a Mendelian randomization study
Source: Eur J Med Res. 2023 Sep 15;28:350. doi: 10.1186/s40001-023-01236-x (PMC10503104; doi:10.1186/s40001-023-01236-x)
Supplement: Supplementary file 3 — Additional file 3: The original data of Leave-one-out analysis and Forest plots. [file 40001_2023_1236_MOESM3_ESM.zip › Supplemental file 3R/ForestPlot-BF% with facial ageing(Fig3-C).xlsx]

## Sheet: Sheet1
	exposure	outcome	id.exposure	id.outcome	samplesize	SNP	b	se	p
1	Body fat percentage || id:ukb-b-8909	Facial ageing || id:ukb-b-2148	ukb-b-8909	ukb-b-2148	423999	rs10050620	-0.148502	0.109806	0.176246
2	Body fat percentage || id:ukb-b-8909	Facial ageing || id:ukb-b-2148	ukb-b-8909	ukb-b-2148	423999	rs10100245	0.0921621	0.0703436	0.190138
3	Body fat percentage || id:ukb-b-8909	Facial ageing || id:ukb-b-2148	ukb-b-8909	ukb-b-2148	423999	rs10116857	0.0559914	0.10043	0.577174
4	Body fat percentage || id:ukb-b-8909	Facial ageing || id:ukb-b-2148	ukb-b-8909	ukb-b-2148	423999	rs1013293	0.277547	0.0770986	0.000318349
5	Body fat percentage || id:ukb-b-8909	Facial ageing || id:ukb-b-2148	ukb-b-8909	ukb-b-2148	423999	rs10144067	0.205087	0.107756	0.0570081
6	Body fat percentage || id:ukb-b-8909	Facial ageing || id:ukb-b-2148	ukb-b-8909	ukb-b-2148	423999	rs10146997	0.0133907	0.0681085	0.844134
7	Body fat percentage || id:ukb-b-8909	Facial ageing || id:ukb-b-2148	ukb-b-8909	ukb-b-2148	423999	rs10175266	-0.00295778	0.0875772	0.973058
8	Body fat percentage || id:ukb-b-8909	Facial ageing || id:ukb-b-2148	ukb-b-8909	ukb-b-2148	423999	rs10187101	-0.0238967	0.107528	0.82413
9	Body fat percentage || id:ukb-b-8909	Facial ageing || id:ukb-b-2148	ukb-b-8909	ukb-b-2148	423999	rs10209821	0.186145	0.0902643	0.0391866
10	Body fat percentage || id:ukb-b-8909	Facial ageing || id:ukb-b-2148	ukb-b-8909	ukb-b-2148	423999	rs10245306	0.108761	0.125456	0.385983
11	Body fat percentage || id:ukb-b-8909	Facial ageing || id:ukb-b-2148	ukb-b-8909	ukb-b-2148	423999	rs10259620	-0.0606467	0.0932655	0.515525
12	Body fat percentage || id:ukb-b-8909	Facial ageing || id:ukb-b-2148	ukb-b-8909	ukb-b-2148	423999	rs10271582	0.0257538	0.1061	0.808213
13	Body fat percentage || id:ukb-b-8909	Facial ageing || id:ukb-b-2148	ukb-b-8909	ukb-b-2148	423999	rs1038088	0.153092	0.0843908	0.0696649
14	Body fat percentage || id:ukb-b-8909	Facial ageing || id:ukb-b-2148	ukb-b-8909	ukb-b-2148	423999	rs10423928	0.175262	0.0574941	0.00230109
15	Body fat percentage || id:ukb-b-8909	Facial ageing || id:ukb-b-2148	ukb-b-8909	ukb-b-2148	423999	rs10496731	0.154292	0.094808	0.103648
16	Body fat percentage || id:ukb-b-8909	Facial ageing || id:ukb-b-2148	ukb-b-8909	ukb-b-2148	423999	rs10505836	0.150306	0.119929	0.210098
17	Body fat percentage || id:ukb-b-8909	Facial ageing || id:ukb-b-2148	ukb-b-8909	ukb-b-2148	423999	rs10510025	-0.0444761	0.0953744	0.640978
18	Body fat percentage || id:ukb-b-8909	Facial ageing || id:ukb-b-2148	ukb-b-8909	ukb-b-2148	423999	rs10513935	-0.158184	0.122714	0.197382
19	Body fat percentage || id:ukb-b-8909	Facial ageing || id:ukb-b-2148	ukb-b-8909	ukb-b-2148	423999	rs1056441	0.0682452	0.093824	0.466997
20	Body fat percentage || id:ukb-b-8909	Facial ageing || id:ukb-b-2148	ukb-b-8909	ukb-b-2148	423999	rs10756798	0.145511	0.0788187	0.0648706
21	Body fat percentage || id:ukb-b-8909	Facial ageing || id:ukb-b-2148	ukb-b-8909	ukb-b-2148	423999	rs1078455	0.200574	0.119836	0.0941832
22	Body fat percentage || id:ukb-b-8909	Facial ageing || id:ukb-b-2148	ukb-b-8909	ukb-b-2148	423999	rs10799778	-0.091617	0.10893	0.400314
23	Body fat percentage || id:ukb-b-8909	Facial ageing || id:ukb-b-2148	ukb-b-8909	ukb-b-2148	423999	rs10854853	0.078882	0.101903	0.438876
24	Body fat percentage || id:ukb-b-8909	Facial ageing || id:ukb-b-2148	ukb-b-8909	ukb-b-2148	423999	rs1086103	0.0318512	0.1186	0.788269
25	Body fat percentage || id:ukb-b-8909	Facial ageing || id:ukb-b-2148	ukb-b-8909	ukb-b-2148	423999	rs10867315	0.056553	0.1213	0.641055
26	Body fat percentage || id:ukb-b-8909	Facial ageing || id:ukb-b-2148	ukb-b-8909	ukb-b-2148	423999	rs10896012	-0.0731721	0.111844	0.512961
27	Body fat percentage || id:ukb-b-8909	Facial ageing || id:ukb-b-2148	ukb-b-8909	ukb-b-2148	423999	rs10938397	0.100721	0.053129	0.0579878
28	Body fat percentage || id:ukb-b-8909	Facial ageing || id:ukb-b-2148	ukb-b-8909	ukb-b-2148	423999	rs10959841	-0.287334	0.119717	0.0163902
29	Body fat percentage || id:ukb-b-8909	Facial ageing || id:ukb-b-2148	ukb-b-8909	ukb-b-2148	423999	rs10999460	-0.0232004	0.0714421	0.745375
30	Body fat percentage || id:ukb-b-8909	Facial ageing || id:ukb-b-2148	ukb-b-8909	ukb-b-2148	423999	rs11012732	-0.294298	0.0678551	1.44338e-05
31	Body fat percentage || id:ukb-b-8909	Facial ageing || id:ukb-b-2148	ukb-b-8909	ukb-b-2148	423999	rs11022718	-0.174611	0.123496	0.15739
32	Body fat percentage || id:ukb-b-8909	Facial ageing || id:ukb-b-2148	ukb-b-8909	ukb-b-2148	423999	rs11030016	0.0660532	0.0914004	0.469876
33	Body fat percentage || id:ukb-b-8909	Facial ageing || id:ukb-b-2148	ukb-b-8909	ukb-b-2148	423999	rs11030108	0.0767316	0.0613626	0.211131
34	Body fat percentage || id:ukb-b-8909	Facial ageing || id:ukb-b-2148	ukb-b-8909	ukb-b-2148	423999	rs11062595	0.0978666	0.119871	0.414253
35	Body fat percentage || id:ukb-b-8909	Facial ageing || id:ukb-b-2148	ukb-b-8909	ukb-b-2148	423999	rs11079849	0.0800615	0.0867071	0.355822
36	Body fat percentage || id:ukb-b-8909	Facial ageing || id:ukb-b-2148	ukb-b-8909	ukb-b-2148	423999	rs11105842	0.128318	0.108725	0.237917
37	Body fat percentage || id:ukb-b-8909	Facial ageing || id:ukb-b-2148	ukb-b-8909	ukb-b-2148	423999	rs11119208	0.058179	0.112715	0.605744
38	Body fat percentage || id:ukb-b-8909	Facial ageing || id:ukb-b-2148	ukb-b-8909	ukb-b-2148	423999	rs11122450	0.0381123	0.107138	0.722042
39	Body fat percentage || id:ukb-b-8909	Facial ageing || id:ukb-b-2148	ukb-b-8909	ukb-b-2148	423999	rs11129660	0.0239573	0.118196	0.839377
40	Body fat percentage || id:ukb-b-8909	Facial ageing || id:ukb-b-2148	ukb-b-8909	ukb-b-2148	423999	rs11150745	0.0634578	0.0899663	0.480592
41	Body fat percentage || id:ukb-b-8909	Facial ageing || id:ukb-b-2148	ukb-b-8909	ukb-b-2148	423999	rs11165643	0.150357	0.0733909	0.0404901
42	Body fat percentage || id:ukb-b-8909	Facial ageing || id:ukb-b-2148	ukb-b-8909	ukb-b-2148	423999	rs11205303	0.00136574	0.0589115	0.981504
43	Body fat percentage || id:ukb-b-8909	Facial ageing || id:ukb-b-2148	ukb-b-8909	ukb-b-2148	423999	rs11222371	0.0774841	0.0912681	0.395897
44	Body fat percentage || id:ukb-b-8909	Facial ageing || id:ukb-b-2148	ukb-b-8909	ukb-b-2148	423999	rs11245344	0.325928	0.114497	0.00441887
45	Body fat percentage || id:ukb-b-8909	Facial ageing || id:ukb-b-2148	ukb-b-8909	ukb-b-2148	423999	rs112710809	0.106025	0.104596	0.310743
46	Body fat percentage || id:ukb-b-8909	Facial ageing || id:ukb-b-2148	ukb-b-8909	ukb-b-2148	423999	rs112852122	-0.206049	0.0898445	0.0218251
47	Body fat percentage || id:ukb-b-8909	Facial ageing || id:ukb-b-2148	ukb-b-8909	ukb-b-2148	423999	rs11343	-0.0200547	0.125612	0.873152
48	Body fat percentage || id:ukb-b-8909	Facial ageing || id:ukb-b-2148	ukb-b-8909	ukb-b-2148	423999	rs113503736	-0.332277	0.124035	0.00738659
49	Body fat percentage || id:ukb-b-8909	Facial ageing || id:ukb-b-2148	ukb-b-8909	ukb-b-2148	423999	rs113941571	-0.0916121	0.0974508	0.347174
50	Body fat percentage || id:ukb-b-8909	Facial ageing || id:ukb-b-2148	ukb-b-8909	ukb-b-2148	423999	rs114295766	0.253693	0.113003	0.0247679
51	Body fat percentage || id:ukb-b-8909	Facial ageing || id:ukb-b-2148	ukb-b-8909	ukb-b-2148	423999	rs11538	-0.0672271	0.115456	0.56038
52	Body fat percentage || id:ukb-b-8909	Facial ageing || id:ukb-b-2148	ukb-b-8909	ukb-b-2148	423999	rs11619393	0.00239501	0.102893	0.98143
53	Body fat percentage || id:ukb-b-8909	Facial ageing || id:ukb-b-2148	ukb-b-8909	ukb-b-2148	423999	rs11619722	0.242613	0.106911	0.0232501
54	Body fat percentage || id:ukb-b-8909	Facial ageing || id:ukb-b-2148	ukb-b-8909	ukb-b-2148	423999	rs11664106	0.11817	0.102135	0.247273
55	Body fat percentage || id:ukb-b-8909	Facial ageing || id:ukb-b-2148	ukb-b-8909	ukb-b-2148	423999	rs11664848	0.0893555	0.116373	0.442584
56	Body fat percentage || id:ukb-b-8909	Facial ageing || id:ukb-b-2148	ukb-b-8909	ukb-b-2148	423999	rs11666808	0.0684552	0.0620585	0.269994
57	Body fat percentage || id:ukb-b-8909	Facial ageing || id:ukb-b-2148	ukb-b-8909	ukb-b-2148	423999	rs11677541	0.388672	0.11562	0.000774827
58	Body fat percentage || id:ukb-b-8909	Facial ageing || id:ukb-b-2148	ukb-b-8909	ukb-b-2148	423999	rs117176448	-0.0348915	0.103822	0.736819
59	Body fat percentage || id:ukb-b-8909	Facial ageing || id:ukb-b-2148	ukb-b-8909	ukb-b-2148	423999	rs11782074	-0.360191	0.103784	0.000519325
60	Body fat percentage || id:ukb-b-8909	Facial ageing || id:ukb-b-2148	ukb-b-8909	ukb-b-2148	423999	rs11786089	0.108633	0.0943408	0.249526
61	Body fat percentage || id:ukb-b-8909	Facial ageing || id:ukb-b-2148	ukb-b-8909	ukb-b-2148	423999	rs11852419	0.0496451	0.113274	0.661189
62	Body fat percentage || id:ukb-b-8909	Facial ageing || id:ukb-b-2148	ukb-b-8909	ukb-b-2148	423999	rs11855853	0.0906336	0.115472	0.432516
63	Body fat percentage || id:ukb-b-8909	Facial ageing || id:ukb-b-2148	ukb-b-8909	ukb-b-2148	423999	rs11866219	0.266187	0.0686265	0.00010498
64	Body fat percentage || id:ukb-b-8909	Facial ageing || id:ukb-b-2148	ukb-b-8909	ukb-b-2148	423999	rs12042959	0.187489	0.104086	0.0716565
65	Body fat percentage || id:ukb-b-8909	Facial ageing || id:ukb-b-2148	ukb-b-8909	ukb-b-2148	423999	rs12053559	-0.0986265	0.124175	0.427047
66	Body fat percentage || id:ukb-b-8909	Facial ageing || id:ukb-b-2148	ukb-b-8909	ukb-b-2148	423999	rs12072739	-0.352756	0.0948362	0.000199514
67	Body fat percentage || id:ukb-b-8909	Facial ageing || id:ukb-b-2148	ukb-b-8909	ukb-b-2148	423999	rs12103006	0.325804	0.102205	0.00143387
68	Body fat percentage || id:ukb-b-8909	Facial ageing || id:ukb-b-2148	ukb-b-8909	ukb-b-2148	423999	rs1229984	0.170433	0.10343	0.0993898
69	Body fat percentage || id:ukb-b-8909	Facial ageing || id:ukb-b-2148	ukb-b-8909	ukb-b-2148	423999	rs12375196	0.0371064	0.104775	0.723224
70	Body fat percentage || id:ukb-b-8909	Facial ageing || id:ukb-b-2148	ukb-b-8909	ukb-b-2148	423999	rs12376870	0.239369	0.113197	0.0344632
71	Body fat percentage || id:ukb-b-8909	Facial ageing || id:ukb-b-2148	ukb-b-8909	ukb-b-2148	423999	rs12402939	-0.118164	0.106841	0.268732
72	Body fat percentage || id:ukb-b-8909	Facial ageing || id:ukb-b-2148	ukb-b-8909	ukb-b-2148	423999	rs12419272	-0.099673	0.110663	0.367754
73	Body fat percentage || id:ukb-b-8909	Facial ageing || id:ukb-b-2148	ukb-b-8909	ukb-b-2148	423999	rs12432026	-0.541606	0.106547	3.71006e-07
74	Body fat percentage || id:ukb-b-8909	Facial ageing || id:ukb-b-2148	ukb-b-8909	ukb-b-2148	423999	rs12441543	0.327417	0.102941	0.00146952
75	Body fat percentage || id:ukb-b-8909	Facial ageing || id:ukb-b-2148	ukb-b-8909	ukb-b-2148	423999	rs12459965	0.158767	0.0946619	0.0935035
76	Body fat percentage || id:ukb-b-8909	Facial ageing || id:ukb-b-2148	ukb-b-8909	ukb-b-2148	423999	rs12462975	0.240061	0.0919951	0.00906756
77	Body fat percentage || id:ukb-b-8909	Facial ageing || id:ukb-b-2148	ukb-b-8909	ukb-b-2148	423999	rs12475388	0.109487	0.107851	0.310027
78	Body fat percentage || id:ukb-b-8909	Facial ageing || id:ukb-b-2148	ukb-b-8909	ukb-b-2148	423999	rs12538435	0.265353	0.109744	0.0156087
79	Body fat percentage || id:ukb-b-8909	Facial ageing || id:ukb-b-2148	ukb-b-8909	ukb-b-2148	423999	rs12619178	0.0665635	0.0747503	0.373209
80	Body fat percentage || id:ukb-b-8909	Facial ageing || id:ukb-b-2148	ukb-b-8909	ukb-b-2148	423999	rs12628603	-0.20703	0.11375	0.0687505
81	Body fat percentage || id:ukb-b-8909	Facial ageing || id:ukb-b-2148	ukb-b-8909	ukb-b-2148	423999	rs12639116	0.0633015	0.112006	0.571964
82	Body fat percentage || id:ukb-b-8909	Facial ageing || id:ukb-b-2148	ukb-b-8909	ukb-b-2148	423999	rs12658319	0.0770127	0.108146	0.476392
83	Body fat percentage || id:ukb-b-8909	Facial ageing || id:ukb-b-2148	ukb-b-8909	ukb-b-2148	423999	rs12670456	0.148636	0.122769	0.226013
84	Body fat percentage || id:ukb-b-8909	Facial ageing || id:ukb-b-2148	ukb-b-8909	ukb-b-2148	423999	rs12724928	0.191184	0.0894296	0.0325322
85	Body fat percentage || id:ukb-b-8909	Facial ageing || id:ukb-b-2148	ukb-b-8909	ukb-b-2148	423999	rs1284373	-0.23284	0.122079	0.0564844
86	Body fat percentage || id:ukb-b-8909	Facial ageing || id:ukb-b-2148	ukb-b-8909	ukb-b-2148	423999	rs12890931	0.00397285	0.0918308	0.965492
87	Body fat percentage || id:ukb-b-8909	Facial ageing || id:ukb-b-2148	ukb-b-8909	ukb-b-2148	423999	rs12926311	0.202698	0.121048	0.0940282
88	Body fat percentage || id:ukb-b-8909	Facial ageing || id:ukb-b-2148	ukb-b-8909	ukb-b-2148	423999	rs13026103	0.115676	0.125807	0.357847
89	Body fat percentage || id:ukb-b-8909	Facial ageing || id:ukb-b-2148	ukb-b-8909	ukb-b-2148	423999	rs13064797	-0.0438046	0.121026	0.717393
90	Body fat percentage || id:ukb-b-8909	Facial ageing || id:ukb-b-2148	ukb-b-8909	ukb-b-2148	423999	rs13107325	-0.445196	0.0620204	7.0626e-13
91	Body fat percentage || id:ukb-b-8909	Facial ageing || id:ukb-b-2148	ukb-b-8909	ukb-b-2148	423999	rs13132853	0.0539997	0.118497	0.648603
92	Body fat percentage || id:ukb-b-8909	Facial ageing || id:ukb-b-2148	ukb-b-8909	ukb-b-2148	423999	rs13174863	0.165373	0.116633	0.156224
93	Body fat percentage || id:ukb-b-8909	Facial ageing || id:ukb-b-2148	ukb-b-8909	ukb-b-2148	423999	rs1318408	0.0794281	0.103828	0.444273
94	Body fat percentage || id:ukb-b-8909	Facial ageing || id:ukb-b-2148	ukb-b-8909	ukb-b-2148	423999	rs1322842	0.0634031	0.0951013	0.50497
95	Body fat percentage || id:ukb-b-8909	Facial ageing || id:ukb-b-2148	ukb-b-8909	ukb-b-2148	423999	rs13249935	0.294905	0.116352	0.0112575
96	Body fat percentage || id:ukb-b-8909	Facial ageing || id:ukb-b-2148	ukb-b-8909	ukb-b-2148	423999	rs13292699	0.0275214	0.0535682	0.607417
97	Body fat percentage || id:ukb-b-8909	Facial ageing || id:ukb-b-2148	ukb-b-8909	ukb-b-2148	423999	rs13389219	0.0899666	0.0634784	0.156402
98	Body fat percentage || id:ukb-b-8909	Facial ageing || id:ukb-b-2148	ukb-b-8909	ukb-b-2148	423999	rs13408397	0.136477	0.0823443	0.0974396
99	Body fat percentage || id:ukb-b-8909	Facial ageing || id:ukb-b-2148	ukb-b-8909	ukb-b-2148	423999	rs13436840	0.0462237	0.0882674	0.600502
100	Body fat percentage || id:ukb-b-8909	Facial ageing || id:ukb-b-2148	ukb-b-8909	ukb-b-2148	423999	rs1350429	0.189918	0.109127	0.081799
101	Body fat percentage || id:ukb-b-8909	Facial ageing || id:ukb-b-2148	ukb-b-8909	ukb-b-2148	423999	rs1377184	-0.207668	0.0963073	0.03106
102	Body fat percentage || id:ukb-b-8909	Facial ageing || id:ukb-b-2148	ukb-b-8909	ukb-b-2148	423999	rs1421334	-0.00553153	0.0947426	0.953442
103	Body fat percentage || id:ukb-b-8909	Facial ageing || id:ukb-b-2148	ukb-b-8909	ukb-b-2148	423999	rs1436348	-0.0926204	0.0995888	0.352356
104	Body fat percentage || id:ukb-b-8909	Facial ageing || id:ukb-b-2148	ukb-b-8909	ukb-b-2148	423999	rs1441264	0.0952525	0.0919097	0.300029
105	Body fat percentage || id:ukb-b-8909	Facial ageing || id:ukb-b-2148	ukb-b-8909	ukb-b-2148	423999	rs1453055	0.154084	0.0944275	0.102727
106	Body fat percentage || id:ukb-b-8909	Facial ageing || id:ukb-b-2148	ukb-b-8909	ukb-b-2148	423999	rs1456014	0.151589	0.0868531	0.0809239
107	Body fat percentage || id:ukb-b-8909	Facial ageing || id:ukb-b-2148	ukb-b-8909	ukb-b-2148	423999	rs1469084	-0.335257	0.120983	0.0055867
108	Body fat percentage || id:ukb-b-8909	Facial ageing || id:ukb-b-2148	ukb-b-8909	ukb-b-2148	423999	rs149380583	-0.00479871	0.124343	0.969215
Showing 1 to 10 of 385 entries, 9 total columns
318	Body mass index (BMI) || id:ukb-b-19953	Facial ageing || id:ukb-b-2148	ukb-b-19953	ukb-b-2148	423999	rs6682438	0.0459165	0.00553918	1.13814e-16
319	Body mass index (BMI) || id:ukb-b-19953	Facial ageing || id:ukb-b-2148	ukb-b-19953	ukb-b-2148	423999	rs6705567	0.0460873	0.00553397	8.21712e-17
320	Body mass index (BMI) || id:ukb-b-19953	Facial ageing || id:ukb-b-2148	ukb-b-19953	ukb-b-2148	423999	rs6707827	0.0458977	0.0055385	1.16114e-16
321	Body mass index (BMI) || id:ukb-b-19953	Facial ageing || id:ukb-b-2148	ukb-b-19953	ukb-b-2148	423999	rs6710091	0.0458027	0.00553935	1.35533e-16
322	Body mass index (BMI) || id:ukb-b-19953	Facial ageing || id:ukb-b-2148	ukb-b-19953	ukb-b-2148	423999	rs6713781	0.0464043	0.00549836	3.1823e-17
323	Body mass index (BMI) || id:ukb-b-19953	Facial ageing || id:ukb-b-2148	ukb-b-19953	ukb-b-2148	423999	rs6725931	0.0460326	0.00553634	9.20451e-17
324	Body mass index (BMI) || id:ukb-b-19953	Facial ageing || id:ukb-b-2148	ukb-b-19953	ukb-b-2148	423999	rs6744646	0.0460174	0.00558097	1.64587e-16
325	Body mass index (BMI) || id:ukb-b-19953	Facial ageing || id:ukb-b-2148	ukb-b-19953	ukb-b-2148	423999	rs6752979	0.0460175	0.00553411	9.15602e-17
326	Body mass index (BMI) || id:ukb-b-19953	Facial ageing || id:ukb-b-2148	ukb-b-19953	ukb-b-2148	423999	rs67609008	0.0464738	0.00550294	3.03339e-17
327	Body mass index (BMI) || id:ukb-b-19953	Facial ageing || id:ukb-b-2148	ukb-b-19953	ukb-b-2148	423999	rs6769617	0.0457253	0.00553899	1.517e-16
328	Body mass index (BMI) || id:ukb-b-19953	Facial ageing || id:ukb-b-2148	ukb-b-19953	ukb-b-2148	423999	rs6774894	0.0456783	0.00553726	1.59372e-16
329	Body mass index (BMI) || id:ukb-b-19953	Facial ageing || id:ukb-b-2148	ukb-b-19953	ukb-b-2148	423999	rs6777784	0.0459024	0.00553873	1.15614e-16
330	Body mass index (BMI) || id:ukb-b-19953	Facial ageing || id:ukb-b-2148	ukb-b-19953	ukb-b-2148	423999	rs6831088	0.045711	0.00553677	1.5076e-16
331	Body mass index (BMI) || id:ukb-b-19953	Facial ageing || id:ukb-b-2148	ukb-b-19953	ukb-b-2148	423999	rs6843852	0.0457671	0.00554016	1.445e-16
332	Body mass index (BMI) || id:ukb-b-19953	Facial ageing || id:ukb-b-2148	ukb-b-19953	ukb-b-2148	423999	rs6909685	0.0453026	0.00550734	1.93792e-16
333	Body mass index (BMI) || id:ukb-b-19953	Facial ageing || id:ukb-b-2148	ukb-b-19953	ukb-b-2148	423999	rs6922607	0.0459928	0.00553557	9.68448e-17
334	Body mass index (BMI) || id:ukb-b-19953	Facial ageing || id:ukb-b-2148	ukb-b-19953	ukb-b-2148	423999	rs6938973	0.0460788	0.00554014	9.002e-17
335	Body mass index (BMI) || id:ukb-b-19953	Facial ageing || id:ukb-b-2148	ukb-b-19953	ukb-b-2148	423999	rs6950388	0.0462291	0.00551778	5.37458e-17
336	Body mass index (BMI) || id:ukb-b-19953	Facial ageing || id:ukb-b-2148	ukb-b-19953	ukb-b-2148	423999	rs6962980	0.0456052	0.00553818	1.80036e-16
337	Body mass index (BMI) || id:ukb-b-19953	Facial ageing || id:ukb-b-2148	ukb-b-19953	ukb-b-2148	423999	rs698147	0.0459212	0.00553941	1.13346e-16
338	Body mass index (BMI) || id:ukb-b-19953	Facial ageing || id:ukb-b-2148	ukb-b-19953	ukb-b-2148	423999	rs7024334	0.0461767	0.00551941	5.94857e-17
339	Body mass index (BMI) || id:ukb-b-19953	Facial ageing || id:ukb-b-2148	ukb-b-19953	ukb-b-2148	423999	rs7027304	0.0457028	0.00553923	1.57391e-16
340	Body mass index (BMI) || id:ukb-b-19953	Facial ageing || id:ukb-b-2148	ukb-b-19953	ukb-b-2148	423999	rs7034554	0.0458393	0.00554036	1.29864e-16
341	Body mass index (BMI) || id:ukb-b-19953	Facial ageing || id:ukb-b-2148	ukb-b-19953	ukb-b-2148	423999	rs7038943	0.0456283	0.00553559	1.68356e-16
342	Body mass index (BMI) || id:ukb-b-19953	Facial ageing || id:ukb-b-2148	ukb-b-19953	ukb-b-2148	423999	rs704061	0.0458323	0.00554175	1.33556e-16
343	Body mass index (BMI) || id:ukb-b-19953	Facial ageing || id:ukb-b-2148	ukb-b-19953	ukb-b-2148	423999	rs705158	0.0459783	0.00553822	1.02378e-16
344	Body mass index (BMI) || id:ukb-b-19953	Facial ageing || id:ukb-b-2148	ukb-b-19953	ukb-b-2148	423999	rs7070670	0.045808	0.00553962	1.3491e-16
345	Body mass index (BMI) || id:ukb-b-19953	Facial ageing || id:ukb-b-2148	ukb-b-19953	ukb-b-2148	423999	rs7081254	0.0458369	0.0055397	1.29266e-16
346	Body mass index (BMI) || id:ukb-b-19953	Facial ageing || id:ukb-b-2148	ukb-b-19953	ukb-b-2148	423999	rs7124681	0.0452814	0.00554211	3.07314e-16
347	Body mass index (BMI) || id:ukb-b-19953	Facial ageing || id:ukb-b-2148	ukb-b-19953	ukb-b-2148	423999	rs7132908	0.046425	0.00554841	5.89726e-17
348	Body mass index (BMI) || id:ukb-b-19953	Facial ageing || id:ukb-b-2148	ukb-b-19953	ukb-b-2148	423999	rs71495038	0.0456594	0.00553891	1.67399e-16
349	Body mass index (BMI) || id:ukb-b-19953	Facial ageing || id:ukb-b-2148	ukb-b-19953	ukb-b-2148	423999	rs7201895	0.0456851	0.00553913	1.61458e-16
350	Body mass index (BMI) || id:ukb-b-19953	Facial ageing || id:ukb-b-2148	ukb-b-19953	ukb-b-2148	423999	rs7206608	0.045776	0.00553996	1.4219e-16
351	Body mass index (BMI) || id:ukb-b-19953	Facial ageing || id:ukb-b-2148	ukb-b-19953	ukb-b-2148	423999	rs7218014	0.0460536	0.00553724	9.01712e-17
352	Body mass index (BMI) || id:ukb-b-19953	Facial ageing || id:ukb-b-2148	ukb-b-19953	ukb-b-2148	423999	rs7232171	0.0458873	0.00553965	1.19674e-16
353	Body mass index (BMI) || id:ukb-b-19953	Facial ageing || id:ukb-b-2148	ukb-b-19953	ukb-b-2148	423999	rs723672	0.0460896	0.00552698	7.49048e-17
354	Body mass index (BMI) || id:ukb-b-19953	Facial ageing || id:ukb-b-2148	ukb-b-19953	ukb-b-2148	423999	rs7250833	0.0462914	0.00550835	4.32069e-17
355	Body mass index (BMI) || id:ukb-b-19953	Facial ageing || id:ukb-b-2148	ukb-b-19953	ukb-b-2148	423999	rs7259070	0.045329	0.00553536	2.63419e-16
356	Body mass index (BMI) || id:ukb-b-19953	Facial ageing || id:ukb-b-2148	ukb-b-19953	ukb-b-2148	423999	rs72634826	0.0460811	0.00554085	9.05164e-17
357	Body mass index (BMI) || id:ukb-b-19953	Facial ageing || id:ukb-b-2148	ukb-b-19953	ukb-b-2148	423999	rs72649373	0.0456303	0.00553404	1.6463e-16
358	Body mass index (BMI) || id:ukb-b-19953	Facial ageing || id:ukb-b-2148	ukb-b-19953	ukb-b-2148	423999	rs72673947	0.0458737	0.00554073	1.23847e-16
359	Body mass index (BMI) || id:ukb-b-19953	Facial ageing || id:ukb-b-2148	ukb-b-19953	ukb-b-2148	423999	rs72892910	0.0448359	0.00553216	5.29262e-16
360	Body mass index (BMI) || id:ukb-b-19953	Facial ageing || id:ukb-b-2148	ukb-b-19953	ukb-b-2148	423999	rs72976986	0.0455339	0.00553855	2.01375e-16
361	Body mass index (BMI) || id:ukb-b-19953	Facial ageing || id:ukb-b-2148	ukb-b-19953	ukb-b-2148	423999	rs73026725	0.0457149	0.00554173	1.59439e-16
362	Body mass index (BMI) || id:ukb-b-19953	Facial ageing || id:ukb-b-2148	ukb-b-19953	ukb-b-2148	423999	rs73052033	0.0462274	0.00554419	7.55623e-17
363	Body mass index (BMI) || id:ukb-b-19953	Facial ageing || id:ukb-b-2148	ukb-b-19953	ukb-b-2148	423999	rs7306534	0.0457712	0.00553865	1.40901e-16
364	Body mass index (BMI) || id:ukb-b-19953	Facial ageing || id:ukb-b-2148	ukb-b-19953	ukb-b-2148	423999	rs73124396	0.0457197	0.00553846	1.5198e-16
365	Body mass index (BMI) || id:ukb-b-19953	Facial ageing || id:ukb-b-2148	ukb-b-19953	ukb-b-2148	423999	rs73142879	0.0461144	0.00554346	8.89351e-17
366	Body mass index (BMI) || id:ukb-b-19953	Facial ageing || id:ukb-b-2148	ukb-b-19953	ukb-b-2148	423999	rs73193736	0.0459002	0.00554169	1.20405e-16
367	Body mass index (BMI) || id:ukb-b-19953	Facial ageing || id:ukb-b-2148	ukb-b-19953	ukb-b-2148	423999	rs73213484	0.0459268	0.0055418	1.15813e-16
368	Body mass index (BMI) || id:ukb-b-19953	Facial ageing || id:ukb-b-2148	ukb-b-19953	ukb-b-2148	423999	rs7331420	0.0456989	0.00553822	1.56367e-16
369	Body mass index (BMI) || id:ukb-b-19953	Facial ageing || id:ukb-b-2148	ukb-b-19953	ukb-b-2148	423999	rs7357754	0.0461949	0.00552643	6.33031e-17
370	Body mass index (BMI) || id:ukb-b-19953	Facial ageing || id:ukb-b-2148	ukb-b-19953	ukb-b-2148	423999	rs73601548	0.0460435	0.00553163	8.52678e-17
371	Body mass index (BMI) || id:ukb-b-19953	Facial ageing || id:ukb-b-2148	ukb-b-19953	ukb-b-2148	423999	rs73985439	0.0457119	0.00553834	1.53533e-16
372	Body mass index (BMI) || id:ukb-b-19953	Facial ageing || id:ukb-b-2148	ukb-b-19953	ukb-b-2148	423999	rs7442885	0.0455885	0.00554145	1.92271e-16
373	Body mass index (BMI) || id:ukb-b-19953	Facial ageing || id:ukb-b-2148	ukb-b-19953	ukb-b-2148	423999	rs745249	0.0460366	0.00553895	9.45547e-17
374	Body mass index (BMI) || id:ukb-b-19953	Facial ageing || id:ukb-b-2148	ukb-b-19953	ukb-b-2148	423999	rs74750282	0.0459266	0.00553777	1.10113e-16
375	Body mass index (BMI) || id:ukb-b-19953	Facial ageing || id:ukb-b-2148	ukb-b-19953	ukb-b-2148	423999	rs7498665	0.0454603	0.00554951	2.57408e-16
376	Body mass index (BMI) || id:ukb-b-19953	Facial ageing || id:ukb-b-2148	ukb-b-19953	ukb-b-2148	423999	rs7516554	0.0459242	0.00553847	1.11501e-16
377	Body mass index (BMI) || id:ukb-b-19953	Facial ageing || id:ukb-b-2148	ukb-b-19953	ukb-b-2148	423999	rs7519259	0.0456345	0.00553678	1.69245e-16
378	Body mass index (BMI) || id:ukb-b-19953	Facial ageing || id:ukb-b-2148	ukb-b-19953	ukb-b-2148	423999	rs7539903	0.0458198	0.0055405	1.33985e-16
379	Body mass index (BMI) || id:ukb-b-19953	Facial ageing || id:ukb-b-2148	ukb-b-19953	ukb-b-2148	423999	rs754635	0.0459835	0.00553866	1.02132e-16
380	Body mass index (BMI) || id:ukb-b-19953	Facial ageing || id:ukb-b-2148	ukb-b-19953	ukb-b-2148	423999	rs75499503	0.0459426	0.0055406	1.11377e-16
381	Body mass index (BMI) || id:ukb-b-19953	Facial ageing || id:ukb-b-2148	ukb-b-19953	ukb-b-2148	423999	rs7571496	0.0456896	0.00553892	1.59954e-16
382	Body mass index (BMI) || id:ukb-b-19953	Facial ageing || id:ukb-b-2148	ukb-b-19953	ukb-b-2148	423999	rs76183894	0.0457187	0.00553791	1.51164e-16
383	Body mass index (BMI) || id:ukb-b-19953	Facial ageing || id:ukb-b-2148	ukb-b-19953	ukb-b-2148	423999	rs7619139	0.0460162	0.00553641	9.44525e-17
384	Body mass index (BMI) || id:ukb-b-19953	Facial ageing || id:ukb-b-2148	ukb-b-19953	ukb-b-2148	423999	rs76702514	0.0456886	0.00553831	1.58987e-16
385	Body mass index (BMI) || id:ukb-b-19953	Facial ageing || id:ukb-b-2148	ukb-b-19953	ukb-b-2148	423999	rs7683836	0.0460066	0.00553544	9.46748e-17
386	Body mass index (BMI) || id:ukb-b-19953	Facial ageing || id:ukb-b-2148	ukb-b-19953	ukb-b-2148	423999	rs7707394	0.0456458	0.00554277	1.79272e-16
387	Body mass index (BMI) || id:ukb-b-19953	Facial ageing || id:ukb-b-2148	ukb-b-19953	ukb-b-2148	423999	rs7708584	0.0459498	0.00554143	1.11326e-16
388	Body mass index (BMI) || id:ukb-b-19953	Facial ageing || id:ukb-b-2148	ukb-b-19953	ukb-b-2148	423999	rs7761673	0.045738	0.005538	1.46977e-16
389	Body mass index (BMI) || id:ukb-b-19953	Facial ageing || id:ukb-b-2148	ukb-b-19953	ukb-b-2148	423999	rs7762794	0.0461218	0.00553056	7.46388e-17
390	Body mass index (BMI) || id:ukb-b-19953	Facial ageing || id:ukb-b-2148	ukb-b-19953	ukb-b-2148	423999	rs7774	0.0456669	0.00553798	1.63623e-16
391	Body mass index (BMI) || id:ukb-b-19953	Facial ageing || id:ukb-b-2148	ukb-b-19953	ukb-b-2148	423999	rs7776021	0.0459314	0.00553776	1.09297e-16
392	Body mass index (BMI) || id:ukb-b-19953	Facial ageing || id:ukb-b-2148	ukb-b-19953	ukb-b-2148	423999	rs7802342	0.045768	0.00553876	1.41783e-16
393	Body mass index (BMI) || id:ukb-b-19953	Facial ageing || id:ukb-b-2148	ukb-b-19953	ukb-b-2148	423999	rs7805441	0.0459076	0.00554012	1.16737e-16
394	Body mass index (BMI) || id:ukb-b-19953	Facial ageing || id:ukb-b-2148	ukb-b-19953	ukb-b-2148	423999	rs78086698	0.0462301	0.00551694	5.30779e-17
395	Body mass index (BMI) || id:ukb-b-19953	Facial ageing || id:ukb-b-2148	ukb-b-19953	ukb-b-2148	423999	rs784257	0.0458126	0.00554124	1.36722e-16
396	Body mass index (BMI) || id:ukb-b-19953	Facial ageing || id:ukb-b-2148	ukb-b-19953	ukb-b-2148	423999	rs78605811	0.0457311	0.00554065	1.53515e-16
397	Body mass index (BMI) || id:ukb-b-19953	Facial ageing || id:ukb-b-2148	ukb-b-19953	ukb-b-2148	423999	rs7893571	0.0457119	0.00553896	1.54738e-16
398	Body mass index (BMI) || id:ukb-b-19953	Facial ageing || id:ukb-b-2148	ukb-b-19953	ukb-b-2148	423999	rs7924036	0.0450487	0.00547373	1.87237e-16
399	Body mass index (BMI) || id:ukb-b-19953	Facial ageing || id:ukb-b-2148	ukb-b-19953	ukb-b-2148	423999	rs7925100	0.0455372	0.00553222	1.85236e-16
400	Body mass index (BMI) || id:ukb-b-19953	Facial ageing || id:ukb-b-2148	ukb-b-19953	ukb-b-2148	423999	rs7928320	0.0459962	0.00553476	9.53721e-17
401	Body mass index (BMI) || id:ukb-b-19953	Facial ageing || id:ukb-b-2148	ukb-b-19953	ukb-b-2148	423999	rs7944782	0.0457179	0.00554142	1.58122e-16
402	Body mass index (BMI) || id:ukb-b-19953	Facial ageing || id:ukb-b-2148	ukb-b-19953	ukb-b-2148	423999	rs7947143	0.0454385	0.00552199	1.8933e-16
403	Body mass index (BMI) || id:ukb-b-19953	Facial ageing || id:ukb-b-2148	ukb-b-19953	ukb-b-2148	423999	rs79780963	0.0456588	0.00553622	1.62029e-16
404	Body mass index (BMI) || id:ukb-b-19953	Facial ageing || id:ukb-b-2148	ukb-b-19953	ukb-b-2148	423999	rs7996639	0.0454389	0.00552489	1.9618e-16
405	Body mass index (BMI) || id:ukb-b-19953	Facial ageing || id:ukb-b-2148	ukb-b-19953	ukb-b-2148	423999	rs80135274	0.0459007	0.00553846	1.15527e-16
406	Body mass index (BMI) || id:ukb-b-19953	Facial ageing || id:ukb-b-2148	ukb-b-19953	ukb-b-2148	423999	rs8015400	0.0454825	0.00553964	2.20498e-16
407	Body mass index (BMI) || id:ukb-b-19953	Facial ageing || id:ukb-b-2148	ukb-b-19953	ukb-b-2148	423999	rs8020365	0.045979	0.00554618	1.13043e-16
408	Body mass index (BMI) || id:ukb-b-19953	Facial ageing || id:ukb-b-2148	ukb-b-19953	ukb-b-2148	423999	rs8024137	0.0459914	0.00553496	9.63148e-17
409	Body mass index (BMI) || id:ukb-b-19953	Facial ageing || id:ukb-b-2148	ukb-b-19953	ukb-b-2148	423999	rs8025516	0.0458636	0.00554121	1.26495e-16
410	Body mass index (BMI) || id:ukb-b-19953	Facial ageing || id:ukb-b-2148	ukb-b-19953	ukb-b-2148	423999	rs8076669	0.0464499	0.0054971	2.91592e-17
411	Body mass index (BMI) || id:ukb-b-19953	Facial ageing || id:ukb-b-2148	ukb-b-19953	ukb-b-2148	423999	rs8089514	0.0458979	0.00553961	1.17714e-16
412	Body mass index (BMI) || id:ukb-b-19953	Facial ageing || id:ukb-b-2148	ukb-b-19953	ukb-b-2148	423999	rs8112818	0.0456314	0.00554457	1.8733e-16
413	Body mass index (BMI) || id:ukb-b-19953	Facial ageing || id:ukb-b-2148	ukb-b-19953	ukb-b-2148	423999	rs8132491	0.0460167	0.00553729	9.54437e-17
414	Body mass index (BMI) || id:ukb-b-19953	Facial ageing || id:ukb-b-2148	ukb-b-19953	ukb-b-2148	423999	rs815163	0.0452712	0.00551684	2.28693e-16
415	Body mass index (BMI) || id:ukb-b-19953	Facial ageing || id:ukb-b-2148	ukb-b-19953	ukb-b-2148	423999	rs852042	0.0457301	0.00553772	1.48214e-16
416	Body mass index (BMI) || id:ukb-b-19953	Facial ageing || id:ukb-b-2148	ukb-b-19953	ukb-b-2148	423999	rs862320	0.0449566	0.00551631	3.64647e-16
417	Body mass index (BMI) || id:ukb-b-19953	Facial ageing || id:ukb-b-2148	ukb-b-19953	ukb-b-2148	423999	rs879620	0.0455233	0.00554643	2.25492e-16
418	Body mass index (BMI) || id:ukb-b-19953	Facial ageing || id:ukb-b-2148	ukb-b-19953	ukb-b-2148	423999	rs909001	0.0459579	0.00553765	1.0484e-16
419	Body mass index (BMI) || id:ukb-b-19953	Facial ageing || id:ukb-b-2148	ukb-b-19953	ukb-b-2148	423999	rs909892	0.046053	0.00553331	8.5852e-17
420	Body mass index (BMI) || id:ukb-b-19953	Facial ageing || id:ukb-b-2148	ukb-b-19953	ukb-b-2148	423999	rs923994	0.045645	0.00553454	1.62016e-16
421	Body mass index (BMI) || id:ukb-b-19953	Facial ageing || id:ukb-b-2148	ukb-b-19953	ukb-b-2148	423999	rs9267671	0.0458242	0.00554031	1.32793e-16
422	Body mass index (BMI) || id:ukb-b-19953	Facial ageing || id:ukb-b-2148	ukb-b-19953	ukb-b-2148	423999	rs9291822	0.0455403	0.00553189	1.8362e-16
423	Body mass index (BMI) || id:ukb-b-19953	Facial ageing || id:ukb-b-2148	ukb-b-19953	ukb-b-2148	423999	rs9294260	0.0458119	0.0055418	1.37825e-16
424	Body mass index (BMI) || id:ukb-b-19953	Facial ageing || id:ukb-b-2148	ukb-b-19953	ukb-b-2148	423999	rs9349235	0.0457719	0.00553876	1.40949e-16
425	Body mass index (BMI) || id:ukb-b-19953	Facial ageing || id:ukb-b-2148	ukb-b-19953	ukb-b-2148	423999	rs935166	0.0459576	0.00554157	1.102e-16
426	Body mass index (BMI) || id:ukb-b-19953	Facial ageing || id:ukb-b-2148	ukb-b-19953	ukb-b-2148	423999	rs9463175	0.0461714	0.00551714	5.82424e-17
427	Body mass index (BMI) || id:ukb-b-19953	Facial ageing || id:ukb-b-2148	ukb-b-19953	ukb-b-2148	423999	rs9478496	0.0458633	0.00554082	1.25945e-16
428	Body mass index (BMI) || id:ukb-b-19953	Facial ageing || id:ukb-b-2148	ukb-b-19953	ukb-b-2148	423999	rs9515446	0.0458389	0.00554208	1.32767e-16
429	Body mass index (BMI) || id:ukb-b-19953	Facial ageing || id:ukb-b-2148	ukb-b-19953	ukb-b-2148	423999	rs9522180	0.045888	0.00554098	1.21558e-16
430	Body mass index (BMI) || id:ukb-b-19953	Facial ageing || id:ukb-b-2148	ukb-b-19953	ukb-b-2148	423999	rs9571687	0.0458204	0.00554043	1.33747e-16
431	Body mass index (BMI) || id:ukb-b-19953	Facial ageing || id:ukb-b-2148	ukb-b-19953	ukb-b-2148	423999	rs9638713	0.0458939	0.00553889	1.17359e-16
432	Body mass index (BMI) || id:ukb-b-19953	Facial ageing || id:ukb-b-2148	ukb-b-19953	ukb-b-2148	423999	rs9673839	0.0459418	0.005539	1.09292e-16
433	Body mass index (BMI) || id:ukb-b-19953	Facial ageing || id:ukb-b-2148	ukb-b-19953	ukb-b-2148	423999	rs9674487	0.0460497	0.00553062	8.33862e-17
434	Body mass index (BMI) || id:ukb-b-19953	Facial ageing || id:ukb-b-2148	ukb-b-19953	ukb-b-2148	423999	rs9830592	0.0460727	0.0055367	8.69784e-17
435	Body mass index (BMI) || id:ukb-b-19953	Facial ageing || id:ukb-b-2148	ukb-b-19953	ukb-b-2148	423999	rs9835772	0.0460142	0.00553788	9.65145e-17
436	Body mass index (BMI) || id:ukb-b-19953	Facial ageing || id:ukb-b-2148	ukb-b-19953	ukb-b-2148	423999	rs9839081	0.0458349	0.00553931	1.29022e-16
437	Body mass index (BMI) || id:ukb-b-19953	Facial ageing || id:ukb-b-2148	ukb-b-19953	ukb-b-2148	423999	rs9843653	0.0460838	0.00555683	1.10259e-16
438	Body mass index (BMI) || id:ukb-b-19953	Facial ageing || id:ukb-b-2148	ukb-b-19953	ukb-b-2148	423999	rs9876664	0.0456957	0.00554274	1.66198e-16
439	Body mass index (BMI) || id:ukb-b-19953	Facial ageing || id:ukb-b-2148	ukb-b-19953	ukb-b-2148	423999	rs9888533	0.0457848	0.00553951	1.39545e-16
440	Body mass index (BMI) || id:ukb-b-19953	Facial ageing || id:ukb-b-2148	ukb-b-19953	ukb-b-2148	423999	rs9926784	0.0454718	0.00553654	2.15682e-16
441	Body mass index (BMI) || id:ukb-b-19953	Facial ageing || id:ukb-b-2148	ukb-b-19953	ukb-b-2148	423999	rs9951619	0.0454782	0.00552093	1.75972e-16
442	Body mass index (BMI) || id:ukb-b-19953	Facial ageing || id:ukb-b-2148	ukb-b-19953	ukb-b-2148	423999	All	0.0458317	0.00553005	1.15404e-16
Showing 419 to 442 of 442 entries, 9 total columns
