# Supplementary material for: Association between adiposity and facial aging: results from a Mendelian randomization study
Source: Eur J Med Res. 2023 Sep 15;28:350. doi: 10.1186/s40001-023-01236-x (PMC10503104; doi:10.1186/s40001-023-01236-x)
Supplement: Supplementary file 3 — Additional file 3: The original data of Leave-one-out analysis and Forest plots. [file 40001_2023_1236_MOESM3_ESM.zip › Supplemental file 3R/ForestPlot-WC with facial ageing(Fig3-D).xlsx]

## Sheet: Sheet1
	exposure	outcome	id.exposure	id.outcome	samplesize	SNP	b	se	p
1	Waist circumference || id:ukb-b-9405	Facial ageing || id:ukb-b-2148	ukb-b-9405	ukb-b-2148	423999	rs1013402	0.0528572	0.0452986	0.243266
2	Waist circumference || id:ukb-b-9405	Facial ageing || id:ukb-b-2148	ukb-b-9405	ukb-b-2148	423999	rs10150482	0.00643309	0.0585365	0.91249
3	Waist circumference || id:ukb-b-9405	Facial ageing || id:ukb-b-2148	ukb-b-9405	ukb-b-2148	423999	rs10184230	0.0278348	0.0915701	0.761149
4	Waist circumference || id:ukb-b-9405	Facial ageing || id:ukb-b-2148	ukb-b-9405	ukb-b-2148	423999	rs10185199	-0.356862	0.105815	0.000744866
5	Waist circumference || id:ukb-b-9405	Facial ageing || id:ukb-b-2148	ukb-b-9405	ukb-b-2148	423999	rs1019240	0.133058	0.0895769	0.137438
6	Waist circumference || id:ukb-b-9405	Facial ageing || id:ukb-b-2148	ukb-b-9405	ukb-b-2148	423999	rs10236214	0.21816	0.0805457	0.0067583
7	Waist circumference || id:ukb-b-9405	Facial ageing || id:ukb-b-2148	ukb-b-9405	ukb-b-2148	423999	rs10248298	-0.0634815	0.082914	0.443896
8	Waist circumference || id:ukb-b-9405	Facial ageing || id:ukb-b-2148	ukb-b-9405	ukb-b-2148	423999	rs1025065	0.376215	0.107547	0.000468496
9	Waist circumference || id:ukb-b-9405	Facial ageing || id:ukb-b-2148	ukb-b-9405	ukb-b-2148	423999	rs10257197	0.208656	0.0940754	0.026557
10	Waist circumference || id:ukb-b-9405	Facial ageing || id:ukb-b-2148	ukb-b-9405	ukb-b-2148	423999	rs10269774	-0.0505585	0.0945392	0.592796
11	Waist circumference || id:ukb-b-9405	Facial ageing || id:ukb-b-2148	ukb-b-9405	ukb-b-2148	423999	rs1037702	-0.03499	0.107644	0.745141
12	Waist circumference || id:ukb-b-9405	Facial ageing || id:ukb-b-2148	ukb-b-9405	ukb-b-2148	423999	rs10423928	0.15345	0.0503387	0.00230109
13	Waist circumference || id:ukb-b-9405	Facial ageing || id:ukb-b-2148	ukb-b-9405	ukb-b-2148	423999	rs10471636	0.252348	0.106934	0.0182825
14	Waist circumference || id:ukb-b-9405	Facial ageing || id:ukb-b-2148	ukb-b-9405	ukb-b-2148	423999	rs10490869	0.0345914	0.0800066	0.665482
15	Waist circumference || id:ukb-b-9405	Facial ageing || id:ukb-b-2148	ukb-b-9405	ukb-b-2148	423999	rs10499014	0.408766	0.0905667	6.37877e-06
16	Waist circumference || id:ukb-b-9405	Facial ageing || id:ukb-b-2148	ukb-b-9405	ukb-b-2148	423999	rs10505836	0.126394	0.100849	0.210098
17	Waist circumference || id:ukb-b-9405	Facial ageing || id:ukb-b-2148	ukb-b-9405	ukb-b-2148	423999	rs1051613	-0.190753	0.107159	0.0750623
18	Waist circumference || id:ukb-b-9405	Facial ageing || id:ukb-b-2148	ukb-b-9405	ukb-b-2148	423999	rs1056441	0.0648582	0.0891676	0.466997
19	Waist circumference || id:ukb-b-9405	Facial ageing || id:ukb-b-2148	ukb-b-9405	ukb-b-2148	423999	rs10732335	0.048204	0.072544	0.506384
20	Waist circumference || id:ukb-b-9405	Facial ageing || id:ukb-b-2148	ukb-b-9405	ukb-b-2148	423999	rs10757898	0.184843	0.10785	0.0865487
21	Waist circumference || id:ukb-b-9405	Facial ageing || id:ukb-b-2148	ukb-b-9405	ukb-b-2148	423999	rs1078455	0.173133	0.103441	0.0941832
22	Waist circumference || id:ukb-b-9405	Facial ageing || id:ukb-b-2148	ukb-b-9405	ukb-b-2148	423999	rs10787738	-0.0176483	0.0807514	0.827
23	Waist circumference || id:ukb-b-9405	Facial ageing || id:ukb-b-2148	ukb-b-9405	ukb-b-2148	423999	rs10795418	0.114396	0.0887051	0.197181
24	Waist circumference || id:ukb-b-9405	Facial ageing || id:ukb-b-2148	ukb-b-9405	ukb-b-2148	423999	rs10803762	-0.150334	0.0952056	0.114326
25	Waist circumference || id:ukb-b-9405	Facial ageing || id:ukb-b-2148	ukb-b-9405	ukb-b-2148	423999	rs10824211	0.0594279	0.102019	0.560216
26	Waist circumference || id:ukb-b-9405	Facial ageing || id:ukb-b-2148	ukb-b-9405	ukb-b-2148	423999	rs10827380	0.0684584	0.0984781	0.486953
27	Waist circumference || id:ukb-b-9405	Facial ageing || id:ukb-b-2148	ukb-b-9405	ukb-b-2148	423999	rs10835676	0.299259	0.100717	0.00296563
28	Waist circumference || id:ukb-b-9405	Facial ageing || id:ukb-b-2148	ukb-b-9405	ukb-b-2148	423999	rs10938398	0.0907336	0.0482948	0.0602793
29	Waist circumference || id:ukb-b-9405	Facial ageing || id:ukb-b-2148	ukb-b-9405	ukb-b-2148	423999	rs10947793	0.313106	0.086708	0.000304977
30	Waist circumference || id:ukb-b-9405	Facial ageing || id:ukb-b-2148	ukb-b-9405	ukb-b-2148	423999	rs10957087	-0.0734547	0.103848	0.479361
31	Waist circumference || id:ukb-b-9405	Facial ageing || id:ukb-b-2148	ukb-b-9405	ukb-b-2148	423999	rs10992854	0.0838784	0.101545	0.408793
32	Waist circumference || id:ukb-b-9405	Facial ageing || id:ukb-b-2148	ukb-b-9405	ukb-b-2148	423999	rs11012732	-0.252485	0.0582145	1.44338e-05
33	Waist circumference || id:ukb-b-9405	Facial ageing || id:ukb-b-2148	ukb-b-9405	ukb-b-2148	423999	rs11058233	-0.125248	0.0767784	0.102829
34	Waist circumference || id:ukb-b-9405	Facial ageing || id:ukb-b-2148	ukb-b-9405	ukb-b-2148	423999	rs1108548	0.20387	0.0975804	0.0366854
35	Waist circumference || id:ukb-b-9405	Facial ageing || id:ukb-b-2148	ukb-b-9405	ukb-b-2148	423999	rs11099020	-0.0982356	0.0984117	0.318177
36	Waist circumference || id:ukb-b-9405	Facial ageing || id:ukb-b-2148	ukb-b-9405	ukb-b-2148	423999	rs1111817	0.00448248	0.105546	0.966124
37	Waist circumference || id:ukb-b-9405	Facial ageing || id:ukb-b-2148	ukb-b-9405	ukb-b-2148	423999	rs111258054	0.306651	0.0870079	0.00042444
38	Waist circumference || id:ukb-b-9405	Facial ageing || id:ukb-b-2148	ukb-b-9405	ukb-b-2148	423999	rs11150745	0.0500185	0.0709129	0.480592
39	Waist circumference || id:ukb-b-9405	Facial ageing || id:ukb-b-2148	ukb-b-9405	ukb-b-2148	423999	rs11160600	-0.16042	0.102373	0.11711
40	Waist circumference || id:ukb-b-9405	Facial ageing || id:ukb-b-2148	ukb-b-9405	ukb-b-2148	423999	rs11162968	-0.100048	0.0934218	0.284201
41	Waist circumference || id:ukb-b-9405	Facial ageing || id:ukb-b-2148	ukb-b-9405	ukb-b-2148	423999	rs11165493	0.151052	0.104542	0.148487
42	Waist circumference || id:ukb-b-9405	Facial ageing || id:ukb-b-2148	ukb-b-9405	ukb-b-2148	423999	rs1117619	0.0358956	0.101456	0.723486
43	Waist circumference || id:ukb-b-9405	Facial ageing || id:ukb-b-2148	ukb-b-9405	ukb-b-2148	423999	rs11196657	0.0749807	0.100331	0.454863
44	Waist circumference || id:ukb-b-9405	Facial ageing || id:ukb-b-2148	ukb-b-9405	ukb-b-2148	423999	rs11215381	0.0680258	0.0951333	0.474574
45	Waist circumference || id:ukb-b-9405	Facial ageing || id:ukb-b-2148	ukb-b-9405	ukb-b-2148	423999	rs11218510	-0.0914805	0.0939813	0.330359
46	Waist circumference || id:ukb-b-9405	Facial ageing || id:ukb-b-2148	ukb-b-9405	ukb-b-2148	423999	rs11223204	0.0335622	0.087835	0.702383
47	Waist circumference || id:ukb-b-9405	Facial ageing || id:ukb-b-2148	ukb-b-9405	ukb-b-2148	423999	rs113132247	0.210215	0.0965622	0.0294814
48	Waist circumference || id:ukb-b-9405	Facial ageing || id:ukb-b-2148	ukb-b-9405	ukb-b-2148	423999	rs113866544	0.119947	0.0693021	0.083489
49	Waist circumference || id:ukb-b-9405	Facial ageing || id:ukb-b-2148	ukb-b-9405	ukb-b-2148	423999	rs114964326	-0.237789	0.105932	0.0247856
50	Waist circumference || id:ukb-b-9405	Facial ageing || id:ukb-b-2148	ukb-b-9405	ukb-b-2148	423999	rs115056380	-0.123408	0.104473	0.237504
51	Waist circumference || id:ukb-b-9405	Facial ageing || id:ukb-b-2148	ukb-b-9405	ukb-b-2148	423999	rs11603984	0.0184457	0.0914531	0.840155
52	Waist circumference || id:ukb-b-9405	Facial ageing || id:ukb-b-2148	ukb-b-9405	ukb-b-2148	423999	rs11614326	-0.257331	0.10489	0.0141532
53	Waist circumference || id:ukb-b-9405	Facial ageing || id:ukb-b-2148	ukb-b-9405	ukb-b-2148	423999	rs11636611	0.124388	0.0990723	0.209288
54	Waist circumference || id:ukb-b-9405	Facial ageing || id:ukb-b-2148	ukb-b-9405	ukb-b-2148	423999	rs11639596	0.102752	0.103752	0.321997
55	Waist circumference || id:ukb-b-9405	Facial ageing || id:ukb-b-2148	ukb-b-9405	ukb-b-2148	423999	rs11653367	-0.0458922	0.0748263	0.539667
56	Waist circumference || id:ukb-b-9405	Facial ageing || id:ukb-b-2148	ukb-b-9405	ukb-b-2148	423999	rs11675464	0.163683	0.0947343	0.0840223
57	Waist circumference || id:ukb-b-9405	Facial ageing || id:ukb-b-2148	ukb-b-9405	ukb-b-2148	423999	rs11704728	-0.00322278	0.100478	0.974413
58	Waist circumference || id:ukb-b-9405	Facial ageing || id:ukb-b-2148	ukb-b-9405	ukb-b-2148	423999	rs11757278	0.0910294	0.0901455	0.312588
59	Waist circumference || id:ukb-b-9405	Facial ageing || id:ukb-b-2148	ukb-b-9405	ukb-b-2148	423999	rs11767811	0.121612	0.0914703	0.183674
60	Waist circumference || id:ukb-b-9405	Facial ageing || id:ukb-b-2148	ukb-b-9405	ukb-b-2148	423999	rs11773362	-0.038234	0.107139	0.721195
61	Waist circumference || id:ukb-b-9405	Facial ageing || id:ukb-b-2148	ukb-b-9405	ukb-b-2148	423999	rs11787216	-0.334289	0.0973803	0.000597327
62	Waist circumference || id:ukb-b-9405	Facial ageing || id:ukb-b-2148	ukb-b-9405	ukb-b-2148	423999	rs1182199	0.178698	0.0852599	0.0360889
63	Waist circumference || id:ukb-b-9405	Facial ageing || id:ukb-b-2148	ukb-b-9405	ukb-b-2148	423999	rs11824092	0.0748252	0.0887943	0.399408
64	Waist circumference || id:ukb-b-9405	Facial ageing || id:ukb-b-2148	ukb-b-9405	ukb-b-2148	423999	rs1183668	-0.0822575	0.0914503	0.368398
65	Waist circumference || id:ukb-b-9405	Facial ageing || id:ukb-b-2148	ukb-b-9405	ukb-b-2148	423999	rs11842871	0.360153	0.0946058	0.000140733
66	Waist circumference || id:ukb-b-9405	Facial ageing || id:ukb-b-2148	ukb-b-9405	ukb-b-2148	423999	rs1188209	0.301015	0.104787	0.00407073
67	Waist circumference || id:ukb-b-9405	Facial ageing || id:ukb-b-2148	ukb-b-9405	ukb-b-2148	423999	rs11898037	0.0777377	0.104073	0.455092
68	Waist circumference || id:ukb-b-9405	Facial ageing || id:ukb-b-2148	ukb-b-9405	ukb-b-2148	423999	rs1191600	0.264263	0.10051	0.00855824
69	Waist circumference || id:ukb-b-9405	Facial ageing || id:ukb-b-2148	ukb-b-9405	ukb-b-2148	423999	rs12001437	-0.0112351	0.100541	0.911024
70	Waist circumference || id:ukb-b-9405	Facial ageing || id:ukb-b-2148	ukb-b-9405	ukb-b-2148	423999	rs12042959	0.183009	0.101598	0.0716565
71	Waist circumference || id:ukb-b-9405	Facial ageing || id:ukb-b-2148	ukb-b-9405	ukb-b-2148	423999	rs12072739	-0.29191	0.0784783	0.000199514
72	Waist circumference || id:ukb-b-9405	Facial ageing || id:ukb-b-2148	ukb-b-9405	ukb-b-2148	423999	rs12103006	0.273643	0.0858422	0.00143387
73	Waist circumference || id:ukb-b-9405	Facial ageing || id:ukb-b-2148	ukb-b-9405	ukb-b-2148	423999	rs12107172	0.0935303	0.0987256	0.343447
74	Waist circumference || id:ukb-b-9405	Facial ageing || id:ukb-b-2148	ukb-b-9405	ukb-b-2148	423999	rs12140153	0.266989	0.0699326	0.000134642
75	Waist circumference || id:ukb-b-9405	Facial ageing || id:ukb-b-2148	ukb-b-9405	ukb-b-2148	423999	rs1218824	0.143206	0.0897494	0.110575
76	Waist circumference || id:ukb-b-9405	Facial ageing || id:ukb-b-2148	ukb-b-9405	ukb-b-2148	423999	rs12225345	-0.372958	0.0976346	0.000133485
77	Waist circumference || id:ukb-b-9405	Facial ageing || id:ukb-b-2148	ukb-b-9405	ukb-b-2148	423999	rs12245654	-0.0599492	0.0892476	0.501763
78	Waist circumference || id:ukb-b-9405	Facial ageing || id:ukb-b-2148	ukb-b-9405	ukb-b-2148	423999	rs12273545	-0.108631	0.103112	0.292102
79	Waist circumference || id:ukb-b-9405	Facial ageing || id:ukb-b-2148	ukb-b-9405	ukb-b-2148	423999	rs12287076	0.465125	0.0554966	5.24218e-17
80	Waist circumference || id:ukb-b-9405	Facial ageing || id:ukb-b-2148	ukb-b-9405	ukb-b-2148	423999	rs1229984	0.175343	0.106409	0.0993898
81	Waist circumference || id:ukb-b-9405	Facial ageing || id:ukb-b-2148	ukb-b-9405	ukb-b-2148	423999	rs12375196	0.0289121	0.0816374	0.723224
82	Waist circumference || id:ukb-b-9405	Facial ageing || id:ukb-b-2148	ukb-b-9405	ukb-b-2148	423999	rs12462975	0.168976	0.0647543	0.00906756
83	Waist circumference || id:ukb-b-9405	Facial ageing || id:ukb-b-2148	ukb-b-9405	ukb-b-2148	423999	rs12463617	0.0461302	0.03251	0.155913
84	Waist circumference || id:ukb-b-9405	Facial ageing || id:ukb-b-2148	ukb-b-9405	ukb-b-2148	423999	rs12478299	0.0671236	0.105693	0.525375
85	Waist circumference || id:ukb-b-9405	Facial ageing || id:ukb-b-2148	ukb-b-9405	ukb-b-2148	423999	rs12549000	0.0171307	0.105575	0.8711
86	Waist circumference || id:ukb-b-9405	Facial ageing || id:ukb-b-2148	ukb-b-9405	ukb-b-2148	423999	rs12877270	0.307445	0.0916945	0.000799629
87	Waist circumference || id:ukb-b-9405	Facial ageing || id:ukb-b-2148	ukb-b-9405	ukb-b-2148	423999	rs12880641	-0.0509372	0.0808139	0.528497
88	Waist circumference || id:ukb-b-9405	Facial ageing || id:ukb-b-2148	ukb-b-9405	ukb-b-2148	423999	rs12926311	0.149517	0.0892893	0.0940282
89	Waist circumference || id:ukb-b-9405	Facial ageing || id:ukb-b-2148	ukb-b-9405	ukb-b-2148	423999	rs1296328	0.0602907	0.081311	0.458401
90	Waist circumference || id:ukb-b-9405	Facial ageing || id:ukb-b-2148	ukb-b-9405	ukb-b-2148	423999	rs12983532	0.125914	0.0825505	0.127186
91	Waist circumference || id:ukb-b-9405	Facial ageing || id:ukb-b-2148	ukb-b-9405	ukb-b-2148	423999	rs13033310	0.00310832	0.0978863	0.974668
92	Waist circumference || id:ukb-b-9405	Facial ageing || id:ukb-b-2148	ukb-b-9405	ukb-b-2148	423999	rs13047416	-0.0283513	0.0788978	0.719339
93	Waist circumference || id:ukb-b-9405	Facial ageing || id:ukb-b-2148	ukb-b-9405	ukb-b-2148	423999	rs13163306	-0.0104352	0.107502	0.922671
94	Waist circumference || id:ukb-b-9405	Facial ageing || id:ukb-b-2148	ukb-b-9405	ukb-b-2148	423999	rs13182474	0.0653373	0.0971533	0.501254
95	Waist circumference || id:ukb-b-9405	Facial ageing || id:ukb-b-2148	ukb-b-9405	ukb-b-2148	423999	rs1320903	-0.0332097	0.0666255	0.618164
96	Waist circumference || id:ukb-b-9405	Facial ageing || id:ukb-b-2148	ukb-b-9405	ukb-b-2148	423999	rs1321521	-0.0542187	0.078792	0.491375
97	Waist circumference || id:ukb-b-9405	Facial ageing || id:ukb-b-2148	ukb-b-9405	ukb-b-2148	423999	rs1327259	0.151574	0.0941742	0.107505
98	Waist circumference || id:ukb-b-9405	Facial ageing || id:ukb-b-2148	ukb-b-9405	ukb-b-2148	423999	rs13288841	-0.00588847	0.0594931	0.921156
99	Waist circumference || id:ukb-b-9405	Facial ageing || id:ukb-b-2148	ukb-b-9405	ukb-b-2148	423999	rs13322435	0.299889	0.0640106	2.79983e-06
100	Waist circumference || id:ukb-b-9405	Facial ageing || id:ukb-b-2148	ukb-b-9405	ukb-b-2148	423999	rs13333747	-0.102628	0.0607787	0.0913051
101	Waist circumference || id:ukb-b-9405	Facial ageing || id:ukb-b-2148	ukb-b-9405	ukb-b-2148	423999	rs1336486	0.0787771	0.090494	0.384015
102	Waist circumference || id:ukb-b-9405	Facial ageing || id:ukb-b-2148	ukb-b-9405	ukb-b-2148	423999	rs13410783	-0.00712437	0.077858	0.927092
103	Waist circumference || id:ukb-b-9405	Facial ageing || id:ukb-b-2148	ukb-b-9405	ukb-b-2148	423999	rs13420048	-0.0245295	0.0827091	0.766791
104	Waist circumference || id:ukb-b-9405	Facial ageing || id:ukb-b-2148	ukb-b-9405	ukb-b-2148	423999	rs13427822	0.13244	0.0852645	0.120355
105	Waist circumference || id:ukb-b-9405	Facial ageing || id:ukb-b-2148	ukb-b-9405	ukb-b-2148	423999	rs1346841	0.105672	0.102222	0.30125
106	Waist circumference || id:ukb-b-9405	Facial ageing || id:ukb-b-2148	ukb-b-9405	ukb-b-2148	423999	rs1357079	-0.0324003	0.0959268	0.735543
107	Waist circumference || id:ukb-b-9405	Facial ageing || id:ukb-b-2148	ukb-b-9405	ukb-b-2148	423999	rs1360201	0.0890646	0.108164	0.410268
108	Waist circumference || id:ukb-b-9405	Facial ageing || id:ukb-b-2148	ukb-b-9405	ukb-b-2148	423999	rs1411432	0.362966	0.0910548	6.7131e-05
Showing 1 to 10 of 364 entries, 9 total columns
318	Body mass index (BMI) || id:ukb-b-19953	Facial ageing || id:ukb-b-2148	ukb-b-19953	ukb-b-2148	423999	rs6682438	0.0459165	0.00553918	1.13814e-16
319	Body mass index (BMI) || id:ukb-b-19953	Facial ageing || id:ukb-b-2148	ukb-b-19953	ukb-b-2148	423999	rs6705567	0.0460873	0.00553397	8.21712e-17
320	Body mass index (BMI) || id:ukb-b-19953	Facial ageing || id:ukb-b-2148	ukb-b-19953	ukb-b-2148	423999	rs6707827	0.0458977	0.0055385	1.16114e-16
321	Body mass index (BMI) || id:ukb-b-19953	Facial ageing || id:ukb-b-2148	ukb-b-19953	ukb-b-2148	423999	rs6710091	0.0458027	0.00553935	1.35533e-16
322	Body mass index (BMI) || id:ukb-b-19953	Facial ageing || id:ukb-b-2148	ukb-b-19953	ukb-b-2148	423999	rs6713781	0.0464043	0.00549836	3.1823e-17
323	Body mass index (BMI) || id:ukb-b-19953	Facial ageing || id:ukb-b-2148	ukb-b-19953	ukb-b-2148	423999	rs6725931	0.0460326	0.00553634	9.20451e-17
324	Body mass index (BMI) || id:ukb-b-19953	Facial ageing || id:ukb-b-2148	ukb-b-19953	ukb-b-2148	423999	rs6744646	0.0460174	0.00558097	1.64587e-16
325	Body mass index (BMI) || id:ukb-b-19953	Facial ageing || id:ukb-b-2148	ukb-b-19953	ukb-b-2148	423999	rs6752979	0.0460175	0.00553411	9.15602e-17
326	Body mass index (BMI) || id:ukb-b-19953	Facial ageing || id:ukb-b-2148	ukb-b-19953	ukb-b-2148	423999	rs67609008	0.0464738	0.00550294	3.03339e-17
327	Body mass index (BMI) || id:ukb-b-19953	Facial ageing || id:ukb-b-2148	ukb-b-19953	ukb-b-2148	423999	rs6769617	0.0457253	0.00553899	1.517e-16
328	Body mass index (BMI) || id:ukb-b-19953	Facial ageing || id:ukb-b-2148	ukb-b-19953	ukb-b-2148	423999	rs6774894	0.0456783	0.00553726	1.59372e-16
329	Body mass index (BMI) || id:ukb-b-19953	Facial ageing || id:ukb-b-2148	ukb-b-19953	ukb-b-2148	423999	rs6777784	0.0459024	0.00553873	1.15614e-16
330	Body mass index (BMI) || id:ukb-b-19953	Facial ageing || id:ukb-b-2148	ukb-b-19953	ukb-b-2148	423999	rs6831088	0.045711	0.00553677	1.5076e-16
331	Body mass index (BMI) || id:ukb-b-19953	Facial ageing || id:ukb-b-2148	ukb-b-19953	ukb-b-2148	423999	rs6843852	0.0457671	0.00554016	1.445e-16
332	Body mass index (BMI) || id:ukb-b-19953	Facial ageing || id:ukb-b-2148	ukb-b-19953	ukb-b-2148	423999	rs6909685	0.0453026	0.00550734	1.93792e-16
333	Body mass index (BMI) || id:ukb-b-19953	Facial ageing || id:ukb-b-2148	ukb-b-19953	ukb-b-2148	423999	rs6922607	0.0459928	0.00553557	9.68448e-17
334	Body mass index (BMI) || id:ukb-b-19953	Facial ageing || id:ukb-b-2148	ukb-b-19953	ukb-b-2148	423999	rs6938973	0.0460788	0.00554014	9.002e-17
335	Body mass index (BMI) || id:ukb-b-19953	Facial ageing || id:ukb-b-2148	ukb-b-19953	ukb-b-2148	423999	rs6950388	0.0462291	0.00551778	5.37458e-17
336	Body mass index (BMI) || id:ukb-b-19953	Facial ageing || id:ukb-b-2148	ukb-b-19953	ukb-b-2148	423999	rs6962980	0.0456052	0.00553818	1.80036e-16
337	Body mass index (BMI) || id:ukb-b-19953	Facial ageing || id:ukb-b-2148	ukb-b-19953	ukb-b-2148	423999	rs698147	0.0459212	0.00553941	1.13346e-16
338	Body mass index (BMI) || id:ukb-b-19953	Facial ageing || id:ukb-b-2148	ukb-b-19953	ukb-b-2148	423999	rs7024334	0.0461767	0.00551941	5.94857e-17
339	Body mass index (BMI) || id:ukb-b-19953	Facial ageing || id:ukb-b-2148	ukb-b-19953	ukb-b-2148	423999	rs7027304	0.0457028	0.00553923	1.57391e-16
340	Body mass index (BMI) || id:ukb-b-19953	Facial ageing || id:ukb-b-2148	ukb-b-19953	ukb-b-2148	423999	rs7034554	0.0458393	0.00554036	1.29864e-16
341	Body mass index (BMI) || id:ukb-b-19953	Facial ageing || id:ukb-b-2148	ukb-b-19953	ukb-b-2148	423999	rs7038943	0.0456283	0.00553559	1.68356e-16
342	Body mass index (BMI) || id:ukb-b-19953	Facial ageing || id:ukb-b-2148	ukb-b-19953	ukb-b-2148	423999	rs704061	0.0458323	0.00554175	1.33556e-16
343	Body mass index (BMI) || id:ukb-b-19953	Facial ageing || id:ukb-b-2148	ukb-b-19953	ukb-b-2148	423999	rs705158	0.0459783	0.00553822	1.02378e-16
344	Body mass index (BMI) || id:ukb-b-19953	Facial ageing || id:ukb-b-2148	ukb-b-19953	ukb-b-2148	423999	rs7070670	0.045808	0.00553962	1.3491e-16
345	Body mass index (BMI) || id:ukb-b-19953	Facial ageing || id:ukb-b-2148	ukb-b-19953	ukb-b-2148	423999	rs7081254	0.0458369	0.0055397	1.29266e-16
346	Body mass index (BMI) || id:ukb-b-19953	Facial ageing || id:ukb-b-2148	ukb-b-19953	ukb-b-2148	423999	rs7124681	0.0452814	0.00554211	3.07314e-16
347	Body mass index (BMI) || id:ukb-b-19953	Facial ageing || id:ukb-b-2148	ukb-b-19953	ukb-b-2148	423999	rs7132908	0.046425	0.00554841	5.89726e-17
348	Body mass index (BMI) || id:ukb-b-19953	Facial ageing || id:ukb-b-2148	ukb-b-19953	ukb-b-2148	423999	rs71495038	0.0456594	0.00553891	1.67399e-16
349	Body mass index (BMI) || id:ukb-b-19953	Facial ageing || id:ukb-b-2148	ukb-b-19953	ukb-b-2148	423999	rs7201895	0.0456851	0.00553913	1.61458e-16
350	Body mass index (BMI) || id:ukb-b-19953	Facial ageing || id:ukb-b-2148	ukb-b-19953	ukb-b-2148	423999	rs7206608	0.045776	0.00553996	1.4219e-16
351	Body mass index (BMI) || id:ukb-b-19953	Facial ageing || id:ukb-b-2148	ukb-b-19953	ukb-b-2148	423999	rs7218014	0.0460536	0.00553724	9.01712e-17
352	Body mass index (BMI) || id:ukb-b-19953	Facial ageing || id:ukb-b-2148	ukb-b-19953	ukb-b-2148	423999	rs7232171	0.0458873	0.00553965	1.19674e-16
353	Body mass index (BMI) || id:ukb-b-19953	Facial ageing || id:ukb-b-2148	ukb-b-19953	ukb-b-2148	423999	rs723672	0.0460896	0.00552698	7.49048e-17
354	Body mass index (BMI) || id:ukb-b-19953	Facial ageing || id:ukb-b-2148	ukb-b-19953	ukb-b-2148	423999	rs7250833	0.0462914	0.00550835	4.32069e-17
355	Body mass index (BMI) || id:ukb-b-19953	Facial ageing || id:ukb-b-2148	ukb-b-19953	ukb-b-2148	423999	rs7259070	0.045329	0.00553536	2.63419e-16
356	Body mass index (BMI) || id:ukb-b-19953	Facial ageing || id:ukb-b-2148	ukb-b-19953	ukb-b-2148	423999	rs72634826	0.0460811	0.00554085	9.05164e-17
357	Body mass index (BMI) || id:ukb-b-19953	Facial ageing || id:ukb-b-2148	ukb-b-19953	ukb-b-2148	423999	rs72649373	0.0456303	0.00553404	1.6463e-16
358	Body mass index (BMI) || id:ukb-b-19953	Facial ageing || id:ukb-b-2148	ukb-b-19953	ukb-b-2148	423999	rs72673947	0.0458737	0.00554073	1.23847e-16
359	Body mass index (BMI) || id:ukb-b-19953	Facial ageing || id:ukb-b-2148	ukb-b-19953	ukb-b-2148	423999	rs72892910	0.0448359	0.00553216	5.29262e-16
360	Body mass index (BMI) || id:ukb-b-19953	Facial ageing || id:ukb-b-2148	ukb-b-19953	ukb-b-2148	423999	rs72976986	0.0455339	0.00553855	2.01375e-16
361	Body mass index (BMI) || id:ukb-b-19953	Facial ageing || id:ukb-b-2148	ukb-b-19953	ukb-b-2148	423999	rs73026725	0.0457149	0.00554173	1.59439e-16
362	Body mass index (BMI) || id:ukb-b-19953	Facial ageing || id:ukb-b-2148	ukb-b-19953	ukb-b-2148	423999	rs73052033	0.0462274	0.00554419	7.55623e-17
363	Body mass index (BMI) || id:ukb-b-19953	Facial ageing || id:ukb-b-2148	ukb-b-19953	ukb-b-2148	423999	rs7306534	0.0457712	0.00553865	1.40901e-16
364	Body mass index (BMI) || id:ukb-b-19953	Facial ageing || id:ukb-b-2148	ukb-b-19953	ukb-b-2148	423999	rs73124396	0.0457197	0.00553846	1.5198e-16
365	Body mass index (BMI) || id:ukb-b-19953	Facial ageing || id:ukb-b-2148	ukb-b-19953	ukb-b-2148	423999	rs73142879	0.0461144	0.00554346	8.89351e-17
366	Body mass index (BMI) || id:ukb-b-19953	Facial ageing || id:ukb-b-2148	ukb-b-19953	ukb-b-2148	423999	rs73193736	0.0459002	0.00554169	1.20405e-16
367	Body mass index (BMI) || id:ukb-b-19953	Facial ageing || id:ukb-b-2148	ukb-b-19953	ukb-b-2148	423999	rs73213484	0.0459268	0.0055418	1.15813e-16
368	Body mass index (BMI) || id:ukb-b-19953	Facial ageing || id:ukb-b-2148	ukb-b-19953	ukb-b-2148	423999	rs7331420	0.0456989	0.00553822	1.56367e-16
369	Body mass index (BMI) || id:ukb-b-19953	Facial ageing || id:ukb-b-2148	ukb-b-19953	ukb-b-2148	423999	rs7357754	0.0461949	0.00552643	6.33031e-17
370	Body mass index (BMI) || id:ukb-b-19953	Facial ageing || id:ukb-b-2148	ukb-b-19953	ukb-b-2148	423999	rs73601548	0.0460435	0.00553163	8.52678e-17
371	Body mass index (BMI) || id:ukb-b-19953	Facial ageing || id:ukb-b-2148	ukb-b-19953	ukb-b-2148	423999	rs73985439	0.0457119	0.00553834	1.53533e-16
372	Body mass index (BMI) || id:ukb-b-19953	Facial ageing || id:ukb-b-2148	ukb-b-19953	ukb-b-2148	423999	rs7442885	0.0455885	0.00554145	1.92271e-16
373	Body mass index (BMI) || id:ukb-b-19953	Facial ageing || id:ukb-b-2148	ukb-b-19953	ukb-b-2148	423999	rs745249	0.0460366	0.00553895	9.45547e-17
374	Body mass index (BMI) || id:ukb-b-19953	Facial ageing || id:ukb-b-2148	ukb-b-19953	ukb-b-2148	423999	rs74750282	0.0459266	0.00553777	1.10113e-16
375	Body mass index (BMI) || id:ukb-b-19953	Facial ageing || id:ukb-b-2148	ukb-b-19953	ukb-b-2148	423999	rs7498665	0.0454603	0.00554951	2.57408e-16
376	Body mass index (BMI) || id:ukb-b-19953	Facial ageing || id:ukb-b-2148	ukb-b-19953	ukb-b-2148	423999	rs7516554	0.0459242	0.00553847	1.11501e-16
377	Body mass index (BMI) || id:ukb-b-19953	Facial ageing || id:ukb-b-2148	ukb-b-19953	ukb-b-2148	423999	rs7519259	0.0456345	0.00553678	1.69245e-16
378	Body mass index (BMI) || id:ukb-b-19953	Facial ageing || id:ukb-b-2148	ukb-b-19953	ukb-b-2148	423999	rs7539903	0.0458198	0.0055405	1.33985e-16
379	Body mass index (BMI) || id:ukb-b-19953	Facial ageing || id:ukb-b-2148	ukb-b-19953	ukb-b-2148	423999	rs754635	0.0459835	0.00553866	1.02132e-16
380	Body mass index (BMI) || id:ukb-b-19953	Facial ageing || id:ukb-b-2148	ukb-b-19953	ukb-b-2148	423999	rs75499503	0.0459426	0.0055406	1.11377e-16
381	Body mass index (BMI) || id:ukb-b-19953	Facial ageing || id:ukb-b-2148	ukb-b-19953	ukb-b-2148	423999	rs7571496	0.0456896	0.00553892	1.59954e-16
382	Body mass index (BMI) || id:ukb-b-19953	Facial ageing || id:ukb-b-2148	ukb-b-19953	ukb-b-2148	423999	rs76183894	0.0457187	0.00553791	1.51164e-16
383	Body mass index (BMI) || id:ukb-b-19953	Facial ageing || id:ukb-b-2148	ukb-b-19953	ukb-b-2148	423999	rs7619139	0.0460162	0.00553641	9.44525e-17
384	Body mass index (BMI) || id:ukb-b-19953	Facial ageing || id:ukb-b-2148	ukb-b-19953	ukb-b-2148	423999	rs76702514	0.0456886	0.00553831	1.58987e-16
385	Body mass index (BMI) || id:ukb-b-19953	Facial ageing || id:ukb-b-2148	ukb-b-19953	ukb-b-2148	423999	rs7683836	0.0460066	0.00553544	9.46748e-17
386	Body mass index (BMI) || id:ukb-b-19953	Facial ageing || id:ukb-b-2148	ukb-b-19953	ukb-b-2148	423999	rs7707394	0.0456458	0.00554277	1.79272e-16
387	Body mass index (BMI) || id:ukb-b-19953	Facial ageing || id:ukb-b-2148	ukb-b-19953	ukb-b-2148	423999	rs7708584	0.0459498	0.00554143	1.11326e-16
388	Body mass index (BMI) || id:ukb-b-19953	Facial ageing || id:ukb-b-2148	ukb-b-19953	ukb-b-2148	423999	rs7761673	0.045738	0.005538	1.46977e-16
389	Body mass index (BMI) || id:ukb-b-19953	Facial ageing || id:ukb-b-2148	ukb-b-19953	ukb-b-2148	423999	rs7762794	0.0461218	0.00553056	7.46388e-17
390	Body mass index (BMI) || id:ukb-b-19953	Facial ageing || id:ukb-b-2148	ukb-b-19953	ukb-b-2148	423999	rs7774	0.0456669	0.00553798	1.63623e-16
391	Body mass index (BMI) || id:ukb-b-19953	Facial ageing || id:ukb-b-2148	ukb-b-19953	ukb-b-2148	423999	rs7776021	0.0459314	0.00553776	1.09297e-16
392	Body mass index (BMI) || id:ukb-b-19953	Facial ageing || id:ukb-b-2148	ukb-b-19953	ukb-b-2148	423999	rs7802342	0.045768	0.00553876	1.41783e-16
393	Body mass index (BMI) || id:ukb-b-19953	Facial ageing || id:ukb-b-2148	ukb-b-19953	ukb-b-2148	423999	rs7805441	0.0459076	0.00554012	1.16737e-16
394	Body mass index (BMI) || id:ukb-b-19953	Facial ageing || id:ukb-b-2148	ukb-b-19953	ukb-b-2148	423999	rs78086698	0.0462301	0.00551694	5.30779e-17
395	Body mass index (BMI) || id:ukb-b-19953	Facial ageing || id:ukb-b-2148	ukb-b-19953	ukb-b-2148	423999	rs784257	0.0458126	0.00554124	1.36722e-16
396	Body mass index (BMI) || id:ukb-b-19953	Facial ageing || id:ukb-b-2148	ukb-b-19953	ukb-b-2148	423999	rs78605811	0.0457311	0.00554065	1.53515e-16
397	Body mass index (BMI) || id:ukb-b-19953	Facial ageing || id:ukb-b-2148	ukb-b-19953	ukb-b-2148	423999	rs7893571	0.0457119	0.00553896	1.54738e-16
398	Body mass index (BMI) || id:ukb-b-19953	Facial ageing || id:ukb-b-2148	ukb-b-19953	ukb-b-2148	423999	rs7924036	0.0450487	0.00547373	1.87237e-16
399	Body mass index (BMI) || id:ukb-b-19953	Facial ageing || id:ukb-b-2148	ukb-b-19953	ukb-b-2148	423999	rs7925100	0.0455372	0.00553222	1.85236e-16
400	Body mass index (BMI) || id:ukb-b-19953	Facial ageing || id:ukb-b-2148	ukb-b-19953	ukb-b-2148	423999	rs7928320	0.0459962	0.00553476	9.53721e-17
401	Body mass index (BMI) || id:ukb-b-19953	Facial ageing || id:ukb-b-2148	ukb-b-19953	ukb-b-2148	423999	rs7944782	0.0457179	0.00554142	1.58122e-16
402	Body mass index (BMI) || id:ukb-b-19953	Facial ageing || id:ukb-b-2148	ukb-b-19953	ukb-b-2148	423999	rs7947143	0.0454385	0.00552199	1.8933e-16
403	Body mass index (BMI) || id:ukb-b-19953	Facial ageing || id:ukb-b-2148	ukb-b-19953	ukb-b-2148	423999	rs79780963	0.0456588	0.00553622	1.62029e-16
404	Body mass index (BMI) || id:ukb-b-19953	Facial ageing || id:ukb-b-2148	ukb-b-19953	ukb-b-2148	423999	rs7996639	0.0454389	0.00552489	1.9618e-16
405	Body mass index (BMI) || id:ukb-b-19953	Facial ageing || id:ukb-b-2148	ukb-b-19953	ukb-b-2148	423999	rs80135274	0.0459007	0.00553846	1.15527e-16
406	Body mass index (BMI) || id:ukb-b-19953	Facial ageing || id:ukb-b-2148	ukb-b-19953	ukb-b-2148	423999	rs8015400	0.0454825	0.00553964	2.20498e-16
407	Body mass index (BMI) || id:ukb-b-19953	Facial ageing || id:ukb-b-2148	ukb-b-19953	ukb-b-2148	423999	rs8020365	0.045979	0.00554618	1.13043e-16
408	Body mass index (BMI) || id:ukb-b-19953	Facial ageing || id:ukb-b-2148	ukb-b-19953	ukb-b-2148	423999	rs8024137	0.0459914	0.00553496	9.63148e-17
409	Body mass index (BMI) || id:ukb-b-19953	Facial ageing || id:ukb-b-2148	ukb-b-19953	ukb-b-2148	423999	rs8025516	0.0458636	0.00554121	1.26495e-16
410	Body mass index (BMI) || id:ukb-b-19953	Facial ageing || id:ukb-b-2148	ukb-b-19953	ukb-b-2148	423999	rs8076669	0.0464499	0.0054971	2.91592e-17
411	Body mass index (BMI) || id:ukb-b-19953	Facial ageing || id:ukb-b-2148	ukb-b-19953	ukb-b-2148	423999	rs8089514	0.0458979	0.00553961	1.17714e-16
412	Body mass index (BMI) || id:ukb-b-19953	Facial ageing || id:ukb-b-2148	ukb-b-19953	ukb-b-2148	423999	rs8112818	0.0456314	0.00554457	1.8733e-16
413	Body mass index (BMI) || id:ukb-b-19953	Facial ageing || id:ukb-b-2148	ukb-b-19953	ukb-b-2148	423999	rs8132491	0.0460167	0.00553729	9.54437e-17
414	Body mass index (BMI) || id:ukb-b-19953	Facial ageing || id:ukb-b-2148	ukb-b-19953	ukb-b-2148	423999	rs815163	0.0452712	0.00551684	2.28693e-16
415	Body mass index (BMI) || id:ukb-b-19953	Facial ageing || id:ukb-b-2148	ukb-b-19953	ukb-b-2148	423999	rs852042	0.0457301	0.00553772	1.48214e-16
416	Body mass index (BMI) || id:ukb-b-19953	Facial ageing || id:ukb-b-2148	ukb-b-19953	ukb-b-2148	423999	rs862320	0.0449566	0.00551631	3.64647e-16
417	Body mass index (BMI) || id:ukb-b-19953	Facial ageing || id:ukb-b-2148	ukb-b-19953	ukb-b-2148	423999	rs879620	0.0455233	0.00554643	2.25492e-16
418	Body mass index (BMI) || id:ukb-b-19953	Facial ageing || id:ukb-b-2148	ukb-b-19953	ukb-b-2148	423999	rs909001	0.0459579	0.00553765	1.0484e-16
419	Body mass index (BMI) || id:ukb-b-19953	Facial ageing || id:ukb-b-2148	ukb-b-19953	ukb-b-2148	423999	rs909892	0.046053	0.00553331	8.5852e-17
420	Body mass index (BMI) || id:ukb-b-19953	Facial ageing || id:ukb-b-2148	ukb-b-19953	ukb-b-2148	423999	rs923994	0.045645	0.00553454	1.62016e-16
421	Body mass index (BMI) || id:ukb-b-19953	Facial ageing || id:ukb-b-2148	ukb-b-19953	ukb-b-2148	423999	rs9267671	0.0458242	0.00554031	1.32793e-16
422	Body mass index (BMI) || id:ukb-b-19953	Facial ageing || id:ukb-b-2148	ukb-b-19953	ukb-b-2148	423999	rs9291822	0.0455403	0.00553189	1.8362e-16
423	Body mass index (BMI) || id:ukb-b-19953	Facial ageing || id:ukb-b-2148	ukb-b-19953	ukb-b-2148	423999	rs9294260	0.0458119	0.0055418	1.37825e-16
424	Body mass index (BMI) || id:ukb-b-19953	Facial ageing || id:ukb-b-2148	ukb-b-19953	ukb-b-2148	423999	rs9349235	0.0457719	0.00553876	1.40949e-16
425	Body mass index (BMI) || id:ukb-b-19953	Facial ageing || id:ukb-b-2148	ukb-b-19953	ukb-b-2148	423999	rs935166	0.0459576	0.00554157	1.102e-16
426	Body mass index (BMI) || id:ukb-b-19953	Facial ageing || id:ukb-b-2148	ukb-b-19953	ukb-b-2148	423999	rs9463175	0.0461714	0.00551714	5.82424e-17
427	Body mass index (BMI) || id:ukb-b-19953	Facial ageing || id:ukb-b-2148	ukb-b-19953	ukb-b-2148	423999	rs9478496	0.0458633	0.00554082	1.25945e-16
428	Body mass index (BMI) || id:ukb-b-19953	Facial ageing || id:ukb-b-2148	ukb-b-19953	ukb-b-2148	423999	rs9515446	0.0458389	0.00554208	1.32767e-16
429	Body mass index (BMI) || id:ukb-b-19953	Facial ageing || id:ukb-b-2148	ukb-b-19953	ukb-b-2148	423999	rs9522180	0.045888	0.00554098	1.21558e-16
430	Body mass index (BMI) || id:ukb-b-19953	Facial ageing || id:ukb-b-2148	ukb-b-19953	ukb-b-2148	423999	rs9571687	0.0458204	0.00554043	1.33747e-16
431	Body mass index (BMI) || id:ukb-b-19953	Facial ageing || id:ukb-b-2148	ukb-b-19953	ukb-b-2148	423999	rs9638713	0.0458939	0.00553889	1.17359e-16
432	Body mass index (BMI) || id:ukb-b-19953	Facial ageing || id:ukb-b-2148	ukb-b-19953	ukb-b-2148	423999	rs9673839	0.0459418	0.005539	1.09292e-16
433	Body mass index (BMI) || id:ukb-b-19953	Facial ageing || id:ukb-b-2148	ukb-b-19953	ukb-b-2148	423999	rs9674487	0.0460497	0.00553062	8.33862e-17
434	Body mass index (BMI) || id:ukb-b-19953	Facial ageing || id:ukb-b-2148	ukb-b-19953	ukb-b-2148	423999	rs9830592	0.0460727	0.0055367	8.69784e-17
435	Body mass index (BMI) || id:ukb-b-19953	Facial ageing || id:ukb-b-2148	ukb-b-19953	ukb-b-2148	423999	rs9835772	0.0460142	0.00553788	9.65145e-17
436	Body mass index (BMI) || id:ukb-b-19953	Facial ageing || id:ukb-b-2148	ukb-b-19953	ukb-b-2148	423999	rs9839081	0.0458349	0.00553931	1.29022e-16
437	Body mass index (BMI) || id:ukb-b-19953	Facial ageing || id:ukb-b-2148	ukb-b-19953	ukb-b-2148	423999	rs9843653	0.0460838	0.00555683	1.10259e-16
438	Body mass index (BMI) || id:ukb-b-19953	Facial ageing || id:ukb-b-2148	ukb-b-19953	ukb-b-2148	423999	rs9876664	0.0456957	0.00554274	1.66198e-16
439	Body mass index (BMI) || id:ukb-b-19953	Facial ageing || id:ukb-b-2148	ukb-b-19953	ukb-b-2148	423999	rs9888533	0.0457848	0.00553951	1.39545e-16
440	Body mass index (BMI) || id:ukb-b-19953	Facial ageing || id:ukb-b-2148	ukb-b-19953	ukb-b-2148	423999	rs9926784	0.0454718	0.00553654	2.15682e-16
441	Body mass index (BMI) || id:ukb-b-19953	Facial ageing || id:ukb-b-2148	ukb-b-19953	ukb-b-2148	423999	rs9951619	0.0454782	0.00552093	1.75972e-16
442	Body mass index (BMI) || id:ukb-b-19953	Facial ageing || id:ukb-b-2148	ukb-b-19953	ukb-b-2148	423999	All	0.0458317	0.00553005	1.15404e-16
Showing 419 to 442 of 442 entries, 9 total columns
