# Supplementary material for: Association between adiposity and facial aging: results from a Mendelian randomization study
Source: Eur J Med Res. 2023 Sep 15;28:350. doi: 10.1186/s40001-023-01236-x (PMC10503104; doi:10.1186/s40001-023-01236-x)
Supplement: Supplementary file 3 — Additional file 3: The original data of Leave-one-out analysis and Forest plots. [file 40001_2023_1236_MOESM3_ESM.zip › Supplemental file 3R/LeaveOneOut-BMI with facial ageing(Fig2-B).xlsx]

## Sheet: Sheet1
	exposure	outcome	id.exposure	id.outcome	samplesize	SNP	b	se	p
209	Body mass index (BMI) || id:ukb-b-19953	Facial ageing || id:ukb-b-2148	ukb-b-19953	ukb-b-2148	423999	rs349071	0.0458751	0.00554059	1.23357e-16
210	Body mass index (BMI) || id:ukb-b-19953	Facial ageing || id:ukb-b-2148	ukb-b-19953	ukb-b-2148	423999	rs35154326	0.0454134	0.00551018	1.69744e-16
211	Body mass index (BMI) || id:ukb-b-19953	Facial ageing || id:ukb-b-2148	ukb-b-19953	ukb-b-2148	423999	rs35364449	0.0464444	0.00549463	2.84688e-17
212	Body mass index (BMI) || id:ukb-b-19953	Facial ageing || id:ukb-b-2148	ukb-b-19953	ukb-b-2148	423999	rs355777	0.0458609	0.00554197	1.28234e-16
213	Body mass index (BMI) || id:ukb-b-19953	Facial ageing || id:ukb-b-2148	ukb-b-19953	ukb-b-2148	423999	rs35697587	0.0458445	0.00554322	1.33539e-16
214	Body mass index (BMI) || id:ukb-b-19953	Facial ageing || id:ukb-b-2148	ukb-b-19953	ukb-b-2148	423999	rs35697691	0.0460181	0.00553595	9.36356e-17
215	Body mass index (BMI) || id:ukb-b-19953	Facial ageing || id:ukb-b-2148	ukb-b-19953	ukb-b-2148	423999	rs35809007	0.0456525	0.00554051	1.72549e-16
216	Body mass index (BMI) || id:ukb-b-19953	Facial ageing || id:ukb-b-2148	ukb-b-19953	ukb-b-2148	423999	rs35957544	0.0459735	0.00554471	1.11907e-16
217	Body mass index (BMI) || id:ukb-b-19953	Facial ageing || id:ukb-b-2148	ukb-b-19953	ukb-b-2148	423999	rs36007635	0.0455765	0.00553473	1.80115e-16
218	Body mass index (BMI) || id:ukb-b-19953	Facial ageing || id:ukb-b-2148	ukb-b-19953	ukb-b-2148	423999	rs36061954	0.0459022	0.00553967	1.17041e-16
219	Body mass index (BMI) || id:ukb-b-19953	Facial ageing || id:ukb-b-2148	ukb-b-19953	ukb-b-2148	423999	rs3764625	0.0458071	0.00553965	1.35144e-16
220	Body mass index (BMI) || id:ukb-b-19953	Facial ageing || id:ukb-b-2148	ukb-b-19953	ukb-b-2148	423999	rs3784710	0.0454525	0.005547	2.52536e-16
221	Body mass index (BMI) || id:ukb-b-19953	Facial ageing || id:ukb-b-2148	ukb-b-19953	ukb-b-2148	423999	rs3803286	0.0461041	0.00553885	8.52033e-17
222	Body mass index (BMI) || id:ukb-b-19953	Facial ageing || id:ukb-b-2148	ukb-b-19953	ukb-b-2148	423999	rs3807566	0.04565	0.00553481	1.61326e-16
223	Body mass index (BMI) || id:ukb-b-19953	Facial ageing || id:ukb-b-2148	ukb-b-19953	ukb-b-2148	423999	rs3814883	0.0456799	0.00555005	1.86372e-16
224	Body mass index (BMI) || id:ukb-b-19953	Facial ageing || id:ukb-b-2148	ukb-b-19953	ukb-b-2148	423999	rs3845344	0.0456728	0.00554063	1.6759e-16
225	Body mass index (BMI) || id:ukb-b-19953	Facial ageing || id:ukb-b-2148	ukb-b-19953	ukb-b-2148	423999	rs3851998	0.0458882	0.0055394	1.19152e-16
226	Body mass index (BMI) || id:ukb-b-19953	Facial ageing || id:ukb-b-2148	ukb-b-19953	ukb-b-2148	423999	rs3866805	0.0455093	0.00552112	1.68272e-16
227	Body mass index (BMI) || id:ukb-b-19953	Facial ageing || id:ukb-b-2148	ukb-b-19953	ukb-b-2148	423999	rs3897102	0.045883	0.00553946	1.20163e-16
228	Body mass index (BMI) || id:ukb-b-19953	Facial ageing || id:ukb-b-2148	ukb-b-19953	ukb-b-2148	423999	rs3901286	0.0458753	0.00554285	1.26853e-16
229	Body mass index (BMI) || id:ukb-b-19953	Facial ageing || id:ukb-b-2148	ukb-b-19953	ukb-b-2148	423999	rs3902951	0.0459241	0.00553857	1.11655e-16
230	Body mass index (BMI) || id:ukb-b-19953	Facial ageing || id:ukb-b-2148	ukb-b-19953	ukb-b-2148	423999	rs3935190	0.0459475	0.00554014	1.09909e-16
231	Body mass index (BMI) || id:ukb-b-19953	Facial ageing || id:ukb-b-2148	ukb-b-19953	ukb-b-2148	423999	rs394608	0.0462641	0.00553287	6.18268e-17
232	Body mass index (BMI) || id:ukb-b-19953	Facial ageing || id:ukb-b-2148	ukb-b-19953	ukb-b-2148	423999	rs40071	0.045592	0.00554336	1.95821e-16
233	Body mass index (BMI) || id:ukb-b-19953	Facial ageing || id:ukb-b-2148	ukb-b-19953	ukb-b-2148	423999	rs4017425	0.0460433	0.00553397	8.78744e-17
234	Body mass index (BMI) || id:ukb-b-19953	Facial ageing || id:ukb-b-2148	ukb-b-19953	ukb-b-2148	423999	rs4055791	0.0458083	0.00554416	1.42706e-16
235	Body mass index (BMI) || id:ukb-b-19953	Facial ageing || id:ukb-b-2148	ukb-b-19953	ukb-b-2148	423999	rs406388	0.0459321	0.00553859	1.10342e-16
236	Body mass index (BMI) || id:ukb-b-19953	Facial ageing || id:ukb-b-2148	ukb-b-19953	ukb-b-2148	423999	rs41279738	0.0465962	0.00552045	3.15544e-17
237	Body mass index (BMI) || id:ukb-b-19953	Facial ageing || id:ukb-b-2148	ukb-b-19953	ukb-b-2148	423999	rs4148155	0.0455463	0.00553317	1.84885e-16
238	Body mass index (BMI) || id:ukb-b-19953	Facial ageing || id:ukb-b-2148	ukb-b-19953	ukb-b-2148	423999	rs4261944	0.0461251	0.00552994	7.36803e-17
239	Body mass index (BMI) || id:ukb-b-19953	Facial ageing || id:ukb-b-2148	ukb-b-19953	ukb-b-2148	423999	rs4267103	0.0460142	0.00553479	9.28151e-17
240	Body mass index (BMI) || id:ukb-b-19953	Facial ageing || id:ukb-b-2148	ukb-b-19953	ukb-b-2148	423999	rs4284600	0.0457008	0.00553721	1.53952e-16
241	Body mass index (BMI) || id:ukb-b-19953	Facial ageing || id:ukb-b-2148	ukb-b-19953	ukb-b-2148	423999	rs429343	0.0456314	0.00554078	1.78719e-16
242	Body mass index (BMI) || id:ukb-b-19953	Facial ageing || id:ukb-b-2148	ukb-b-19953	ukb-b-2148	423999	rs429358	0.0456774	0.00554435	1.74296e-16
243	Body mass index (BMI) || id:ukb-b-19953	Facial ageing || id:ukb-b-2148	ukb-b-19953	ukb-b-2148	423999	rs4307239	0.0456552	0.00553527	1.60983e-16
244	Body mass index (BMI) || id:ukb-b-19953	Facial ageing || id:ukb-b-2148	ukb-b-19953	ukb-b-2148	423999	rs4419475	0.0457738	0.00553899	1.40979e-16
245	Body mass index (BMI) || id:ukb-b-19953	Facial ageing || id:ukb-b-2148	ukb-b-19953	ukb-b-2148	423999	rs4444317	0.0454751	0.00552443	1.84663e-16
246	Body mass index (BMI) || id:ukb-b-19953	Facial ageing || id:ukb-b-2148	ukb-b-19953	ukb-b-2148	423999	rs4456769	0.0456085	0.00553528	1.72799e-16
247	Body mass index (BMI) || id:ukb-b-19953	Facial ageing || id:ukb-b-2148	ukb-b-19953	ukb-b-2148	423999	rs4477562	0.0455588	0.00554189	2.02131e-16
248	Body mass index (BMI) || id:ukb-b-19953	Facial ageing || id:ukb-b-2148	ukb-b-19953	ukb-b-2148	423999	rs4482463	0.0459511	0.00554225	1.12243e-16
249	Body mass index (BMI) || id:ukb-b-19953	Facial ageing || id:ukb-b-2148	ukb-b-19953	ukb-b-2148	423999	rs45486197	0.0460263	0.0055351	9.14712e-17
250	Body mass index (BMI) || id:ukb-b-19953	Facial ageing || id:ukb-b-2148	ukb-b-19953	ukb-b-2148	423999	rs4605363	0.0455858	0.00553685	1.82342e-16
251	Body mass index (BMI) || id:ukb-b-19953	Facial ageing || id:ukb-b-2148	ukb-b-19953	ukb-b-2148	423999	rs4648450	0.045805	0.00554178	1.39234e-16
252	Body mass index (BMI) || id:ukb-b-19953	Facial ageing || id:ukb-b-2148	ukb-b-19953	ukb-b-2148	423999	rs4658403	0.04554	0.0055317	1.83262e-16
253	Body mass index (BMI) || id:ukb-b-19953	Facial ageing || id:ukb-b-2148	ukb-b-19953	ukb-b-2148	423999	rs4672338	0.0456299	0.00553495	1.66616e-16
254	Body mass index (BMI) || id:ukb-b-19953	Facial ageing || id:ukb-b-2148	ukb-b-19953	ukb-b-2148	423999	rs4722398	0.0458461	0.00554053	1.288e-16
255	Body mass index (BMI) || id:ukb-b-19953	Facial ageing || id:ukb-b-2148	ukb-b-19953	ukb-b-2148	423999	rs4764949	0.0454956	0.00553537	2.05066e-16
256	Body mass index (BMI) || id:ukb-b-19953	Facial ageing || id:ukb-b-2148	ukb-b-19953	ukb-b-2148	423999	rs4790292	0.0460249	0.00554236	1.0049e-16
257	Body mass index (BMI) || id:ukb-b-19953	Facial ageing || id:ukb-b-2148	ukb-b-19953	ukb-b-2148	423999	rs4820410	0.0452165	0.00551372	2.38934e-16
258	Body mass index (BMI) || id:ukb-b-19953	Facial ageing || id:ukb-b-2148	ukb-b-19953	ukb-b-2148	423999	rs4832298	0.0458786	0.00554171	1.24453e-16
259	Body mass index (BMI) || id:ukb-b-19953	Facial ageing || id:ukb-b-2148	ukb-b-19953	ukb-b-2148	423999	rs4858940	0.0456555	0.0055385	1.67516e-16
260	Body mass index (BMI) || id:ukb-b-19953	Facial ageing || id:ukb-b-2148	ukb-b-19953	ukb-b-2148	423999	rs4876611	0.0459425	0.00554346	1.15469e-16
261	Body mass index (BMI) || id:ukb-b-19953	Facial ageing || id:ukb-b-2148	ukb-b-19953	ukb-b-2148	423999	rs4929923	0.0456639	0.00554281	1.7452e-16
262	Body mass index (BMI) || id:ukb-b-19953	Facial ageing || id:ukb-b-2148	ukb-b-19953	ukb-b-2148	423999	rs5011579	0.045855	0.00554034	1.26767e-16
263	Body mass index (BMI) || id:ukb-b-19953	Facial ageing || id:ukb-b-2148	ukb-b-19953	ukb-b-2148	423999	rs512121	0.0458184	0.0055403	1.33941e-16
264	Body mass index (BMI) || id:ukb-b-19953	Facial ageing || id:ukb-b-2148	ukb-b-19953	ukb-b-2148	423999	rs529200	0.0460574	0.00553957	9.23239e-17
265	Body mass index (BMI) || id:ukb-b-19953	Facial ageing || id:ukb-b-2148	ukb-b-19953	ukb-b-2148	423999	rs539515	0.044673	0.00555864	9.23004e-16
266	Body mass index (BMI) || id:ukb-b-19953	Facial ageing || id:ukb-b-2148	ukb-b-19953	ukb-b-2148	423999	rs55707359	0.0459829	0.00553754	1.00795e-16
267	Body mass index (BMI) || id:ukb-b-19953	Facial ageing || id:ukb-b-2148	ukb-b-19953	ukb-b-2148	423999	rs55714539	0.0458141	0.0055433	1.39962e-16
268	Body mass index (BMI) || id:ukb-b-19953	Facial ageing || id:ukb-b-2148	ukb-b-19953	ukb-b-2148	423999	rs55726687	0.0450333	0.00551186	3.07724e-16
269	Body mass index (BMI) || id:ukb-b-19953	Facial ageing || id:ukb-b-2148	ukb-b-19953	ukb-b-2148	423999	rs55769038	0.0457338	0.00554186	1.55194e-16
270	Body mass index (BMI) || id:ukb-b-19953	Facial ageing || id:ukb-b-2148	ukb-b-19953	ukb-b-2148	423999	rs558887	0.0458197	0.00553996	1.33099e-16
271	Body mass index (BMI) || id:ukb-b-19953	Facial ageing || id:ukb-b-2148	ukb-b-19953	ukb-b-2148	423999	rs559231	0.0456825	0.00553782	1.59493e-16
272	Body mass index (BMI) || id:ukb-b-19953	Facial ageing || id:ukb-b-2148	ukb-b-19953	ukb-b-2148	423999	rs55966114	0.0455485	0.00552602	1.68584e-16
273	Body mass index (BMI) || id:ukb-b-19953	Facial ageing || id:ukb-b-2148	ukb-b-19953	ukb-b-2148	423999	rs56038322	0.045956	0.0055384	1.06151e-16
274	Body mass index (BMI) || id:ukb-b-19953	Facial ageing || id:ukb-b-2148	ukb-b-19953	ukb-b-2148	423999	rs56094641	0.0447349	0.00566831	2.97151e-15
275	Body mass index (BMI) || id:ukb-b-19953	Facial ageing || id:ukb-b-2148	ukb-b-19953	ukb-b-2148	423999	rs56133507	0.0458709	0.00553912	1.21875e-16
276	Body mass index (BMI) || id:ukb-b-19953	Facial ageing || id:ukb-b-2148	ukb-b-19953	ukb-b-2148	423999	rs56143236	0.0461108	0.0055251	7.07969e-17
277	Body mass index (BMI) || id:ukb-b-19953	Facial ageing || id:ukb-b-2148	ukb-b-19953	ukb-b-2148	423999	rs56161855	0.045838	0.00554225	1.33246e-16
278	Body mass index (BMI) || id:ukb-b-19953	Facial ageing || id:ukb-b-2148	ukb-b-19953	ukb-b-2148	423999	rs56203622	0.0457203	0.00553871	1.52309e-16
279	Body mass index (BMI) || id:ukb-b-19953	Facial ageing || id:ukb-b-2148	ukb-b-19953	ukb-b-2148	423999	rs56352336	0.045713	0.00553758	1.51847e-16
280	Body mass index (BMI) || id:ukb-b-19953	Facial ageing || id:ukb-b-2148	ukb-b-19953	ukb-b-2148	423999	rs56399737	0.0457578	0.00554238	1.50642e-16
281	Body mass index (BMI) || id:ukb-b-19953	Facial ageing || id:ukb-b-2148	ukb-b-19953	ukb-b-2148	423999	rs56858768	0.0455359	0.00553234	1.85892e-16
282	Body mass index (BMI) || id:ukb-b-19953	Facial ageing || id:ukb-b-2148	ukb-b-19953	ukb-b-2148	423999	rs56893062	0.0458802	0.00553931	1.20446e-16
283	Body mass index (BMI) || id:ukb-b-19953	Facial ageing || id:ukb-b-2148	ukb-b-19953	ukb-b-2148	423999	rs56930105	0.0458674	0.00553909	1.22483e-16
284	Body mass index (BMI) || id:ukb-b-19953	Facial ageing || id:ukb-b-2148	ukb-b-19953	ukb-b-2148	423999	rs57636386	0.0458721	0.00554952	1.38578e-16
285	Body mass index (BMI) || id:ukb-b-19953	Facial ageing || id:ukb-b-2148	ukb-b-19953	ukb-b-2148	423999	rs57989773	0.0459907	0.00553497	9.6416e-17
286	Body mass index (BMI) || id:ukb-b-19953	Facial ageing || id:ukb-b-2148	ukb-b-19953	ukb-b-2148	423999	rs58862095	0.0457586	0.00554917	1.63756e-16
287	Body mass index (BMI) || id:ukb-b-19953	Facial ageing || id:ukb-b-2148	ukb-b-19953	ukb-b-2148	423999	rs59068084	0.0455573	0.00552502	1.64283e-16
288	Body mass index (BMI) || id:ukb-b-19953	Facial ageing || id:ukb-b-2148	ukb-b-19953	ukb-b-2148	423999	rs59227842	0.0458715	0.00554759	1.35399e-16
289	Body mass index (BMI) || id:ukb-b-19953	Facial ageing || id:ukb-b-2148	ukb-b-19953	ukb-b-2148	423999	rs594024	0.0461641	0.00553009	6.95451e-17
290	Body mass index (BMI) || id:ukb-b-19953	Facial ageing || id:ukb-b-2148	ukb-b-19953	ukb-b-2148	423999	rs6023655	0.045909	0.00553941	1.15462e-16
291	Body mass index (BMI) || id:ukb-b-19953	Facial ageing || id:ukb-b-2148	ukb-b-19953	ukb-b-2148	423999	rs60764613	0.0458983	0.00554139	1.20298e-16
292	Body mass index (BMI) || id:ukb-b-19953	Facial ageing || id:ukb-b-2148	ukb-b-19953	ukb-b-2148	423999	rs61740466	0.0458965	0.005539	1.17056e-16
293	Body mass index (BMI) || id:ukb-b-19953	Facial ageing || id:ukb-b-2148	ukb-b-19953	ukb-b-2148	423999	rs61813324	0.0461908	0.00553862	7.44363e-17
294	Body mass index (BMI) || id:ukb-b-19953	Facial ageing || id:ukb-b-2148	ukb-b-19953	ukb-b-2148	423999	rs61828641	0.0462178	0.00552437	5.95215e-17
295	Body mass index (BMI) || id:ukb-b-19953	Facial ageing || id:ukb-b-2148	ukb-b-19953	ukb-b-2148	423999	rs61871615	0.0457233	0.00554062	1.55256e-16
296	Body mass index (BMI) || id:ukb-b-19953	Facial ageing || id:ukb-b-2148	ukb-b-19953	ukb-b-2148	423999	rs61903695	0.0456741	0.00553901	1.6393e-16
297	Body mass index (BMI) || id:ukb-b-19953	Facial ageing || id:ukb-b-2148	ukb-b-19953	ukb-b-2148	423999	rs61992671	0.045661	0.00553973	1.68701e-16
298	Body mass index (BMI) || id:ukb-b-19953	Facial ageing || id:ukb-b-2148	ukb-b-19953	ukb-b-2148	423999	rs62007782	0.0457945	0.00554174	1.41394e-16
299	Body mass index (BMI) || id:ukb-b-19953	Facial ageing || id:ukb-b-2148	ukb-b-19953	ukb-b-2148	423999	rs62020775	0.0458457	0.00553965	1.27476e-16
300	Body mass index (BMI) || id:ukb-b-19953	Facial ageing || id:ukb-b-2148	ukb-b-19953	ukb-b-2148	423999	rs62072006	0.0456985	0.0055361	1.52368e-16
301	Body mass index (BMI) || id:ukb-b-19953	Facial ageing || id:ukb-b-2148	ukb-b-19953	ukb-b-2148	423999	rs62107261	0.0448883	0.00556254	7.04374e-16
302	Body mass index (BMI) || id:ukb-b-19953	Facial ageing || id:ukb-b-2148	ukb-b-19953	ukb-b-2148	423999	rs62176243	0.0459846	0.00553743	1.00388e-16
303	Body mass index (BMI) || id:ukb-b-19953	Facial ageing || id:ukb-b-2148	ukb-b-19953	ukb-b-2148	423999	rs62190049	0.0456691	0.00553426	1.55688e-16
304	Body mass index (BMI) || id:ukb-b-19953	Facial ageing || id:ukb-b-2148	ukb-b-19953	ukb-b-2148	423999	rs62241847	0.0460684	0.00553024	8.06591e-17
305	Body mass index (BMI) || id:ukb-b-19953	Facial ageing || id:ukb-b-2148	ukb-b-19953	ukb-b-2148	423999	rs62246311	0.0458746	0.00554012	1.22723e-16
306	Body mass index (BMI) || id:ukb-b-19953	Facial ageing || id:ukb-b-2148	ukb-b-19953	ukb-b-2148	423999	rs62379271	0.0458558	0.00553964	1.25515e-16
307	Body mass index (BMI) || id:ukb-b-19953	Facial ageing || id:ukb-b-2148	ukb-b-19953	ukb-b-2148	423999	rs62407562	0.045966	0.00553807	1.04114e-16
308	Body mass index (BMI) || id:ukb-b-19953	Facial ageing || id:ukb-b-2148	ukb-b-19953	ukb-b-2148	423999	rs6265	0.0453249	0.00555536	3.38465e-16
309	Body mass index (BMI) || id:ukb-b-19953	Facial ageing || id:ukb-b-2148	ukb-b-19953	ukb-b-2148	423999	rs6430068	0.0457859	0.00553935	1.3903e-16
310	Body mass index (BMI) || id:ukb-b-19953	Facial ageing || id:ukb-b-2148	ukb-b-19953	ukb-b-2148	423999	rs6444950	0.0454862	0.00552622	1.85671e-16
311	Body mass index (BMI) || id:ukb-b-19953	Facial ageing || id:ukb-b-2148	ukb-b-19953	ukb-b-2148	423999	rs6545714	0.0458591	0.00554656	1.36197e-16
312	Body mass index (BMI) || id:ukb-b-19953	Facial ageing || id:ukb-b-2148	ukb-b-19953	ukb-b-2148	423999	rs6560906	0.0458562	0.00553947	1.25166e-16
313	Body mass index (BMI) || id:ukb-b-19953	Facial ageing || id:ukb-b-2148	ukb-b-19953	ukb-b-2148	423999	rs6561937	0.0458106	0.00554106	1.36829e-16
314	Body mass index (BMI) || id:ukb-b-19953	Facial ageing || id:ukb-b-2148	ukb-b-19953	ukb-b-2148	423999	rs6567160	0.0458784	0.00559033	2.27272e-16
315	Body mass index (BMI) || id:ukb-b-19953	Facial ageing || id:ukb-b-2148	ukb-b-19953	ukb-b-2148	423999	rs6575340	0.0454745	0.0055392	2.21968e-16
316	Body mass index (BMI) || id:ukb-b-19953	Facial ageing || id:ukb-b-2148	ukb-b-19953	ukb-b-2148	423999	rs66679256	0.0459549	0.00554035	1.08967e-16
317	Body mass index (BMI) || id:ukb-b-19953	Facial ageing || id:ukb-b-2148	ukb-b-19953	ukb-b-2148	423999	rs6669341	0.0456405	0.00554063	1.75943e-16
318	Body mass index (BMI) || id:ukb-b-19953	Facial ageing || id:ukb-b-2148	ukb-b-19953	ukb-b-2148	423999	rs6682438	0.0459165	0.00553918	1.13814e-16
319	Body mass index (BMI) || id:ukb-b-19953	Facial ageing || id:ukb-b-2148	ukb-b-19953	ukb-b-2148	423999	rs6705567	0.0460873	0.00553397	8.21712e-17
320	Body mass index (BMI) || id:ukb-b-19953	Facial ageing || id:ukb-b-2148	ukb-b-19953	ukb-b-2148	423999	rs6707827	0.0458977	0.0055385	1.16114e-16
321	Body mass index (BMI) || id:ukb-b-19953	Facial ageing || id:ukb-b-2148	ukb-b-19953	ukb-b-2148	423999	rs6710091	0.0458027	0.00553935	1.35533e-16
322	Body mass index (BMI) || id:ukb-b-19953	Facial ageing || id:ukb-b-2148	ukb-b-19953	ukb-b-2148	423999	rs6713781	0.0464043	0.00549836	3.1823e-17
323	Body mass index (BMI) || id:ukb-b-19953	Facial ageing || id:ukb-b-2148	ukb-b-19953	ukb-b-2148	423999	rs6725931	0.0460326	0.00553634	9.20451e-17
324	Body mass index (BMI) || id:ukb-b-19953	Facial ageing || id:ukb-b-2148	ukb-b-19953	ukb-b-2148	423999	rs6744646	0.0460174	0.00558097	1.64587e-16
325	Body mass index (BMI) || id:ukb-b-19953	Facial ageing || id:ukb-b-2148	ukb-b-19953	ukb-b-2148	423999	rs6752979	0.0460175	0.00553411	9.15602e-17
326	Body mass index (BMI) || id:ukb-b-19953	Facial ageing || id:ukb-b-2148	ukb-b-19953	ukb-b-2148	423999	rs67609008	0.0464738	0.00550294	3.03339e-17
327	Body mass index (BMI) || id:ukb-b-19953	Facial ageing || id:ukb-b-2148	ukb-b-19953	ukb-b-2148	423999	rs6769617	0.0457253	0.00553899	1.517e-16
328	Body mass index (BMI) || id:ukb-b-19953	Facial ageing || id:ukb-b-2148	ukb-b-19953	ukb-b-2148	423999	rs6774894	0.0456783	0.00553726	1.59372e-16
329	Body mass index (BMI) || id:ukb-b-19953	Facial ageing || id:ukb-b-2148	ukb-b-19953	ukb-b-2148	423999	rs6777784	0.0459024	0.00553873	1.15614e-16
330	Body mass index (BMI) || id:ukb-b-19953	Facial ageing || id:ukb-b-2148	ukb-b-19953	ukb-b-2148	423999	rs6831088	0.045711	0.00553677	1.5076e-16
331	Body mass index (BMI) || id:ukb-b-19953	Facial ageing || id:ukb-b-2148	ukb-b-19953	ukb-b-2148	423999	rs6843852	0.0457671	0.00554016	1.445e-16
332	Body mass index (BMI) || id:ukb-b-19953	Facial ageing || id:ukb-b-2148	ukb-b-19953	ukb-b-2148	423999	rs6909685	0.0453026	0.00550734	1.93792e-16
333	Body mass index (BMI) || id:ukb-b-19953	Facial ageing || id:ukb-b-2148	ukb-b-19953	ukb-b-2148	423999	rs6922607	0.0459928	0.00553557	9.68448e-17
334	Body mass index (BMI) || id:ukb-b-19953	Facial ageing || id:ukb-b-2148	ukb-b-19953	ukb-b-2148	423999	rs6938973	0.0460788	0.00554014	9.002e-17
335	Body mass index (BMI) || id:ukb-b-19953	Facial ageing || id:ukb-b-2148	ukb-b-19953	ukb-b-2148	423999	rs6950388	0.0462291	0.00551778	5.37458e-17
336	Body mass index (BMI) || id:ukb-b-19953	Facial ageing || id:ukb-b-2148	ukb-b-19953	ukb-b-2148	423999	rs6962980	0.0456052	0.00553818	1.80036e-16
337	Body mass index (BMI) || id:ukb-b-19953	Facial ageing || id:ukb-b-2148	ukb-b-19953	ukb-b-2148	423999	rs698147	0.0459212	0.00553941	1.13346e-16
338	Body mass index (BMI) || id:ukb-b-19953	Facial ageing || id:ukb-b-2148	ukb-b-19953	ukb-b-2148	423999	rs7024334	0.0461767	0.00551941	5.94857e-17
339	Body mass index (BMI) || id:ukb-b-19953	Facial ageing || id:ukb-b-2148	ukb-b-19953	ukb-b-2148	423999	rs7027304	0.0457028	0.00553923	1.57391e-16
340	Body mass index (BMI) || id:ukb-b-19953	Facial ageing || id:ukb-b-2148	ukb-b-19953	ukb-b-2148	423999	rs7034554	0.0458393	0.00554036	1.29864e-16
341	Body mass index (BMI) || id:ukb-b-19953	Facial ageing || id:ukb-b-2148	ukb-b-19953	ukb-b-2148	423999	rs7038943	0.0456283	0.00553559	1.68356e-16
342	Body mass index (BMI) || id:ukb-b-19953	Facial ageing || id:ukb-b-2148	ukb-b-19953	ukb-b-2148	423999	rs704061	0.0458323	0.00554175	1.33556e-16
343	Body mass index (BMI) || id:ukb-b-19953	Facial ageing || id:ukb-b-2148	ukb-b-19953	ukb-b-2148	423999	rs705158	0.0459783	0.00553822	1.02378e-16
344	Body mass index (BMI) || id:ukb-b-19953	Facial ageing || id:ukb-b-2148	ukb-b-19953	ukb-b-2148	423999	rs7070670	0.045808	0.00553962	1.3491e-16
345	Body mass index (BMI) || id:ukb-b-19953	Facial ageing || id:ukb-b-2148	ukb-b-19953	ukb-b-2148	423999	rs7081254	0.0458369	0.0055397	1.29266e-16
346	Body mass index (BMI) || id:ukb-b-19953	Facial ageing || id:ukb-b-2148	ukb-b-19953	ukb-b-2148	423999	rs7124681	0.0452814	0.00554211	3.07314e-16
347	Body mass index (BMI) || id:ukb-b-19953	Facial ageing || id:ukb-b-2148	ukb-b-19953	ukb-b-2148	423999	rs7132908	0.046425	0.00554841	5.89726e-17
348	Body mass index (BMI) || id:ukb-b-19953	Facial ageing || id:ukb-b-2148	ukb-b-19953	ukb-b-2148	423999	rs71495038	0.0456594	0.00553891	1.67399e-16
349	Body mass index (BMI) || id:ukb-b-19953	Facial ageing || id:ukb-b-2148	ukb-b-19953	ukb-b-2148	423999	rs7201895	0.0456851	0.00553913	1.61458e-16
350	Body mass index (BMI) || id:ukb-b-19953	Facial ageing || id:ukb-b-2148	ukb-b-19953	ukb-b-2148	423999	rs7206608	0.045776	0.00553996	1.4219e-16
351	Body mass index (BMI) || id:ukb-b-19953	Facial ageing || id:ukb-b-2148	ukb-b-19953	ukb-b-2148	423999	rs7218014	0.0460536	0.00553724	9.01712e-17
352	Body mass index (BMI) || id:ukb-b-19953	Facial ageing || id:ukb-b-2148	ukb-b-19953	ukb-b-2148	423999	rs7232171	0.0458873	0.00553965	1.19674e-16
353	Body mass index (BMI) || id:ukb-b-19953	Facial ageing || id:ukb-b-2148	ukb-b-19953	ukb-b-2148	423999	rs723672	0.0460896	0.00552698	7.49048e-17
354	Body mass index (BMI) || id:ukb-b-19953	Facial ageing || id:ukb-b-2148	ukb-b-19953	ukb-b-2148	423999	rs7250833	0.0462914	0.00550835	4.32069e-17
355	Body mass index (BMI) || id:ukb-b-19953	Facial ageing || id:ukb-b-2148	ukb-b-19953	ukb-b-2148	423999	rs7259070	0.045329	0.00553536	2.63419e-16
356	Body mass index (BMI) || id:ukb-b-19953	Facial ageing || id:ukb-b-2148	ukb-b-19953	ukb-b-2148	423999	rs72634826	0.0460811	0.00554085	9.05164e-17
357	Body mass index (BMI) || id:ukb-b-19953	Facial ageing || id:ukb-b-2148	ukb-b-19953	ukb-b-2148	423999	rs72649373	0.0456303	0.00553404	1.6463e-16
358	Body mass index (BMI) || id:ukb-b-19953	Facial ageing || id:ukb-b-2148	ukb-b-19953	ukb-b-2148	423999	rs72673947	0.0458737	0.00554073	1.23847e-16
359	Body mass index (BMI) || id:ukb-b-19953	Facial ageing || id:ukb-b-2148	ukb-b-19953	ukb-b-2148	423999	rs72892910	0.0448359	0.00553216	5.29262e-16
360	Body mass index (BMI) || id:ukb-b-19953	Facial ageing || id:ukb-b-2148	ukb-b-19953	ukb-b-2148	423999	rs72976986	0.0455339	0.00553855	2.01375e-16
361	Body mass index (BMI) || id:ukb-b-19953	Facial ageing || id:ukb-b-2148	ukb-b-19953	ukb-b-2148	423999	rs73026725	0.0457149	0.00554173	1.59439e-16
362	Body mass index (BMI) || id:ukb-b-19953	Facial ageing || id:ukb-b-2148	ukb-b-19953	ukb-b-2148	423999	rs73052033	0.0462274	0.00554419	7.55623e-17
363	Body mass index (BMI) || id:ukb-b-19953	Facial ageing || id:ukb-b-2148	ukb-b-19953	ukb-b-2148	423999	rs7306534	0.0457712	0.00553865	1.40901e-16
364	Body mass index (BMI) || id:ukb-b-19953	Facial ageing || id:ukb-b-2148	ukb-b-19953	ukb-b-2148	423999	rs73124396	0.0457197	0.00553846	1.5198e-16
365	Body mass index (BMI) || id:ukb-b-19953	Facial ageing || id:ukb-b-2148	ukb-b-19953	ukb-b-2148	423999	rs73142879	0.0461144	0.00554346	8.89351e-17
366	Body mass index (BMI) || id:ukb-b-19953	Facial ageing || id:ukb-b-2148	ukb-b-19953	ukb-b-2148	423999	rs73193736	0.0459002	0.00554169	1.20405e-16
367	Body mass index (BMI) || id:ukb-b-19953	Facial ageing || id:ukb-b-2148	ukb-b-19953	ukb-b-2148	423999	rs73213484	0.0459268	0.0055418	1.15813e-16
368	Body mass index (BMI) || id:ukb-b-19953	Facial ageing || id:ukb-b-2148	ukb-b-19953	ukb-b-2148	423999	rs7331420	0.0456989	0.00553822	1.56367e-16
369	Body mass index (BMI) || id:ukb-b-19953	Facial ageing || id:ukb-b-2148	ukb-b-19953	ukb-b-2148	423999	rs7357754	0.0461949	0.00552643	6.33031e-17
370	Body mass index (BMI) || id:ukb-b-19953	Facial ageing || id:ukb-b-2148	ukb-b-19953	ukb-b-2148	423999	rs73601548	0.0460435	0.00553163	8.52678e-17
371	Body mass index (BMI) || id:ukb-b-19953	Facial ageing || id:ukb-b-2148	ukb-b-19953	ukb-b-2148	423999	rs73985439	0.0457119	0.00553834	1.53533e-16
372	Body mass index (BMI) || id:ukb-b-19953	Facial ageing || id:ukb-b-2148	ukb-b-19953	ukb-b-2148	423999	rs7442885	0.0455885	0.00554145	1.92271e-16
373	Body mass index (BMI) || id:ukb-b-19953	Facial ageing || id:ukb-b-2148	ukb-b-19953	ukb-b-2148	423999	rs745249	0.0460366	0.00553895	9.45547e-17
374	Body mass index (BMI) || id:ukb-b-19953	Facial ageing || id:ukb-b-2148	ukb-b-19953	ukb-b-2148	423999	rs74750282	0.0459266	0.00553777	1.10113e-16
375	Body mass index (BMI) || id:ukb-b-19953	Facial ageing || id:ukb-b-2148	ukb-b-19953	ukb-b-2148	423999	rs7498665	0.0454603	0.00554951	2.57408e-16
376	Body mass index (BMI) || id:ukb-b-19953	Facial ageing || id:ukb-b-2148	ukb-b-19953	ukb-b-2148	423999	rs7516554	0.0459242	0.00553847	1.11501e-16
377	Body mass index (BMI) || id:ukb-b-19953	Facial ageing || id:ukb-b-2148	ukb-b-19953	ukb-b-2148	423999	rs7519259	0.0456345	0.00553678	1.69245e-16
378	Body mass index (BMI) || id:ukb-b-19953	Facial ageing || id:ukb-b-2148	ukb-b-19953	ukb-b-2148	423999	rs7539903	0.0458198	0.0055405	1.33985e-16
379	Body mass index (BMI) || id:ukb-b-19953	Facial ageing || id:ukb-b-2148	ukb-b-19953	ukb-b-2148	423999	rs754635	0.0459835	0.00553866	1.02132e-16
380	Body mass index (BMI) || id:ukb-b-19953	Facial ageing || id:ukb-b-2148	ukb-b-19953	ukb-b-2148	423999	rs75499503	0.0459426	0.0055406	1.11377e-16
381	Body mass index (BMI) || id:ukb-b-19953	Facial ageing || id:ukb-b-2148	ukb-b-19953	ukb-b-2148	423999	rs7571496	0.0456896	0.00553892	1.59954e-16
382	Body mass index (BMI) || id:ukb-b-19953	Facial ageing || id:ukb-b-2148	ukb-b-19953	ukb-b-2148	423999	rs76183894	0.0457187	0.00553791	1.51164e-16
383	Body mass index (BMI) || id:ukb-b-19953	Facial ageing || id:ukb-b-2148	ukb-b-19953	ukb-b-2148	423999	rs7619139	0.0460162	0.00553641	9.44525e-17
384	Body mass index (BMI) || id:ukb-b-19953	Facial ageing || id:ukb-b-2148	ukb-b-19953	ukb-b-2148	423999	rs76702514	0.0456886	0.00553831	1.58987e-16
385	Body mass index (BMI) || id:ukb-b-19953	Facial ageing || id:ukb-b-2148	ukb-b-19953	ukb-b-2148	423999	rs7683836	0.0460066	0.00553544	9.46748e-17
386	Body mass index (BMI) || id:ukb-b-19953	Facial ageing || id:ukb-b-2148	ukb-b-19953	ukb-b-2148	423999	rs7707394	0.0456458	0.00554277	1.79272e-16
387	Body mass index (BMI) || id:ukb-b-19953	Facial ageing || id:ukb-b-2148	ukb-b-19953	ukb-b-2148	423999	rs7708584	0.0459498	0.00554143	1.11326e-16
388	Body mass index (BMI) || id:ukb-b-19953	Facial ageing || id:ukb-b-2148	ukb-b-19953	ukb-b-2148	423999	rs7761673	0.045738	0.005538	1.46977e-16
389	Body mass index (BMI) || id:ukb-b-19953	Facial ageing || id:ukb-b-2148	ukb-b-19953	ukb-b-2148	423999	rs7762794	0.0461218	0.00553056	7.46388e-17
390	Body mass index (BMI) || id:ukb-b-19953	Facial ageing || id:ukb-b-2148	ukb-b-19953	ukb-b-2148	423999	rs7774	0.0456669	0.00553798	1.63623e-16
391	Body mass index (BMI) || id:ukb-b-19953	Facial ageing || id:ukb-b-2148	ukb-b-19953	ukb-b-2148	423999	rs7776021	0.0459314	0.00553776	1.09297e-16
392	Body mass index (BMI) || id:ukb-b-19953	Facial ageing || id:ukb-b-2148	ukb-b-19953	ukb-b-2148	423999	rs7802342	0.045768	0.00553876	1.41783e-16
393	Body mass index (BMI) || id:ukb-b-19953	Facial ageing || id:ukb-b-2148	ukb-b-19953	ukb-b-2148	423999	rs7805441	0.0459076	0.00554012	1.16737e-16
394	Body mass index (BMI) || id:ukb-b-19953	Facial ageing || id:ukb-b-2148	ukb-b-19953	ukb-b-2148	423999	rs78086698	0.0462301	0.00551694	5.30779e-17
395	Body mass index (BMI) || id:ukb-b-19953	Facial ageing || id:ukb-b-2148	ukb-b-19953	ukb-b-2148	423999	rs784257	0.0458126	0.00554124	1.36722e-16
396	Body mass index (BMI) || id:ukb-b-19953	Facial ageing || id:ukb-b-2148	ukb-b-19953	ukb-b-2148	423999	rs78605811	0.0457311	0.00554065	1.53515e-16
397	Body mass index (BMI) || id:ukb-b-19953	Facial ageing || id:ukb-b-2148	ukb-b-19953	ukb-b-2148	423999	rs7893571	0.0457119	0.00553896	1.54738e-16
398	Body mass index (BMI) || id:ukb-b-19953	Facial ageing || id:ukb-b-2148	ukb-b-19953	ukb-b-2148	423999	rs7924036	0.0450487	0.00547373	1.87237e-16
399	Body mass index (BMI) || id:ukb-b-19953	Facial ageing || id:ukb-b-2148	ukb-b-19953	ukb-b-2148	423999	rs7925100	0.0455372	0.00553222	1.85236e-16
400	Body mass index (BMI) || id:ukb-b-19953	Facial ageing || id:ukb-b-2148	ukb-b-19953	ukb-b-2148	423999	rs7928320	0.0459962	0.00553476	9.53721e-17
401	Body mass index (BMI) || id:ukb-b-19953	Facial ageing || id:ukb-b-2148	ukb-b-19953	ukb-b-2148	423999	rs7944782	0.0457179	0.00554142	1.58122e-16
402	Body mass index (BMI) || id:ukb-b-19953	Facial ageing || id:ukb-b-2148	ukb-b-19953	ukb-b-2148	423999	rs7947143	0.0454385	0.00552199	1.8933e-16
403	Body mass index (BMI) || id:ukb-b-19953	Facial ageing || id:ukb-b-2148	ukb-b-19953	ukb-b-2148	423999	rs79780963	0.0456588	0.00553622	1.62029e-16
404	Body mass index (BMI) || id:ukb-b-19953	Facial ageing || id:ukb-b-2148	ukb-b-19953	ukb-b-2148	423999	rs7996639	0.0454389	0.00552489	1.9618e-16
405	Body mass index (BMI) || id:ukb-b-19953	Facial ageing || id:ukb-b-2148	ukb-b-19953	ukb-b-2148	423999	rs80135274	0.0459007	0.00553846	1.15527e-16
406	Body mass index (BMI) || id:ukb-b-19953	Facial ageing || id:ukb-b-2148	ukb-b-19953	ukb-b-2148	423999	rs8015400	0.0454825	0.00553964	2.20498e-16
407	Body mass index (BMI) || id:ukb-b-19953	Facial ageing || id:ukb-b-2148	ukb-b-19953	ukb-b-2148	423999	rs8020365	0.045979	0.00554618	1.13043e-16
408	Body mass index (BMI) || id:ukb-b-19953	Facial ageing || id:ukb-b-2148	ukb-b-19953	ukb-b-2148	423999	rs8024137	0.0459914	0.00553496	9.63148e-17
409	Body mass index (BMI) || id:ukb-b-19953	Facial ageing || id:ukb-b-2148	ukb-b-19953	ukb-b-2148	423999	rs8025516	0.0458636	0.00554121	1.26495e-16
410	Body mass index (BMI) || id:ukb-b-19953	Facial ageing || id:ukb-b-2148	ukb-b-19953	ukb-b-2148	423999	rs8076669	0.0464499	0.0054971	2.91592e-17
411	Body mass index (BMI) || id:ukb-b-19953	Facial ageing || id:ukb-b-2148	ukb-b-19953	ukb-b-2148	423999	rs8089514	0.0458979	0.00553961	1.17714e-16
412	Body mass index (BMI) || id:ukb-b-19953	Facial ageing || id:ukb-b-2148	ukb-b-19953	ukb-b-2148	423999	rs8112818	0.0456314	0.00554457	1.8733e-16
413	Body mass index (BMI) || id:ukb-b-19953	Facial ageing || id:ukb-b-2148	ukb-b-19953	ukb-b-2148	423999	rs8132491	0.0460167	0.00553729	9.54437e-17
414	Body mass index (BMI) || id:ukb-b-19953	Facial ageing || id:ukb-b-2148	ukb-b-19953	ukb-b-2148	423999	rs815163	0.0452712	0.00551684	2.28693e-16
415	Body mass index (BMI) || id:ukb-b-19953	Facial ageing || id:ukb-b-2148	ukb-b-19953	ukb-b-2148	423999	rs852042	0.0457301	0.00553772	1.48214e-16
416	Body mass index (BMI) || id:ukb-b-19953	Facial ageing || id:ukb-b-2148	ukb-b-19953	ukb-b-2148	423999	rs862320	0.0449566	0.00551631	3.64647e-16
417	Body mass index (BMI) || id:ukb-b-19953	Facial ageing || id:ukb-b-2148	ukb-b-19953	ukb-b-2148	423999	rs879620	0.0455233	0.00554643	2.25492e-16
418	Body mass index (BMI) || id:ukb-b-19953	Facial ageing || id:ukb-b-2148	ukb-b-19953	ukb-b-2148	423999	rs909001	0.0459579	0.00553765	1.0484e-16
419	Body mass index (BMI) || id:ukb-b-19953	Facial ageing || id:ukb-b-2148	ukb-b-19953	ukb-b-2148	423999	rs909892	0.046053	0.00553331	8.5852e-17
420	Body mass index (BMI) || id:ukb-b-19953	Facial ageing || id:ukb-b-2148	ukb-b-19953	ukb-b-2148	423999	rs923994	0.045645	0.00553454	1.62016e-16
421	Body mass index (BMI) || id:ukb-b-19953	Facial ageing || id:ukb-b-2148	ukb-b-19953	ukb-b-2148	423999	rs9267671	0.0458242	0.00554031	1.32793e-16
422	Body mass index (BMI) || id:ukb-b-19953	Facial ageing || id:ukb-b-2148	ukb-b-19953	ukb-b-2148	423999	rs9291822	0.0455403	0.00553189	1.8362e-16
423	Body mass index (BMI) || id:ukb-b-19953	Facial ageing || id:ukb-b-2148	ukb-b-19953	ukb-b-2148	423999	rs9294260	0.0458119	0.0055418	1.37825e-16
424	Body mass index (BMI) || id:ukb-b-19953	Facial ageing || id:ukb-b-2148	ukb-b-19953	ukb-b-2148	423999	rs9349235	0.0457719	0.00553876	1.40949e-16
425	Body mass index (BMI) || id:ukb-b-19953	Facial ageing || id:ukb-b-2148	ukb-b-19953	ukb-b-2148	423999	rs935166	0.0459576	0.00554157	1.102e-16
426	Body mass index (BMI) || id:ukb-b-19953	Facial ageing || id:ukb-b-2148	ukb-b-19953	ukb-b-2148	423999	rs9463175	0.0461714	0.00551714	5.82424e-17
427	Body mass index (BMI) || id:ukb-b-19953	Facial ageing || id:ukb-b-2148	ukb-b-19953	ukb-b-2148	423999	rs9478496	0.0458633	0.00554082	1.25945e-16
428	Body mass index (BMI) || id:ukb-b-19953	Facial ageing || id:ukb-b-2148	ukb-b-19953	ukb-b-2148	423999	rs9515446	0.0458389	0.00554208	1.32767e-16
429	Body mass index (BMI) || id:ukb-b-19953	Facial ageing || id:ukb-b-2148	ukb-b-19953	ukb-b-2148	423999	rs9522180	0.045888	0.00554098	1.21558e-16
430	Body mass index (BMI) || id:ukb-b-19953	Facial ageing || id:ukb-b-2148	ukb-b-19953	ukb-b-2148	423999	rs9571687	0.0458204	0.00554043	1.33747e-16
431	Body mass index (BMI) || id:ukb-b-19953	Facial ageing || id:ukb-b-2148	ukb-b-19953	ukb-b-2148	423999	rs9638713	0.0458939	0.00553889	1.17359e-16
432	Body mass index (BMI) || id:ukb-b-19953	Facial ageing || id:ukb-b-2148	ukb-b-19953	ukb-b-2148	423999	rs9673839	0.0459418	0.005539	1.09292e-16
433	Body mass index (BMI) || id:ukb-b-19953	Facial ageing || id:ukb-b-2148	ukb-b-19953	ukb-b-2148	423999	rs9674487	0.0460497	0.00553062	8.33862e-17
434	Body mass index (BMI) || id:ukb-b-19953	Facial ageing || id:ukb-b-2148	ukb-b-19953	ukb-b-2148	423999	rs9830592	0.0460727	0.0055367	8.69784e-17
435	Body mass index (BMI) || id:ukb-b-19953	Facial ageing || id:ukb-b-2148	ukb-b-19953	ukb-b-2148	423999	rs9835772	0.0460142	0.00553788	9.65145e-17
436	Body mass index (BMI) || id:ukb-b-19953	Facial ageing || id:ukb-b-2148	ukb-b-19953	ukb-b-2148	423999	rs9839081	0.0458349	0.00553931	1.29022e-16
437	Body mass index (BMI) || id:ukb-b-19953	Facial ageing || id:ukb-b-2148	ukb-b-19953	ukb-b-2148	423999	rs9843653	0.0460838	0.00555683	1.10259e-16
438	Body mass index (BMI) || id:ukb-b-19953	Facial ageing || id:ukb-b-2148	ukb-b-19953	ukb-b-2148	423999	rs9876664	0.0456957	0.00554274	1.66198e-16
439	Body mass index (BMI) || id:ukb-b-19953	Facial ageing || id:ukb-b-2148	ukb-b-19953	ukb-b-2148	423999	rs9888533	0.0457848	0.00553951	1.39545e-16
440	Body mass index (BMI) || id:ukb-b-19953	Facial ageing || id:ukb-b-2148	ukb-b-19953	ukb-b-2148	423999	rs9926784	0.0454718	0.00553654	2.15682e-16
441	Body mass index (BMI) || id:ukb-b-19953	Facial ageing || id:ukb-b-2148	ukb-b-19953	ukb-b-2148	423999	rs9951619	0.0454782	0.00552093	1.75972e-16
442	Body mass index (BMI) || id:ukb-b-19953	Facial ageing || id:ukb-b-2148	ukb-b-19953	ukb-b-2148	423999	All	0.0458317	0.00553005	1.15404e-16
Showing 419 to 442 of 442 entries, 9 total columns
